# Supplementary material for: 2-(1H-Imidazol-1-yl)-4,6-dimethyl­pyrimidine
Source: Acta Crystallogr Sect E Struct Rep Online. 2011 Oct 29;67(Pt 11):o3111. doi: 10.1107/S1600536811044357 (PMC3247496; doi:10.1107/S1600536811044357)
Supplement: Supplementary file 1 [file e-67-o3111-sup1.cif]

##############################################################################
#                                                                            #
# This CIF contains the data in a paper accepted for publication in          #
# Acta Crystallographica Section E. It conforms to the requirements of       #
# Notes for Authors for Acta Crystallographica Section E, and has been       #
# peer reviewed under the auspices of the IUCr Commission on Journals.       #
#                                                                            #
# Full details of the Crystallographic Information File format               #
# are given in the paper "The Crystallographic Information File (CIF):       #
# a New Standard Archive File for Crystallography" by S. R. Hall, F. H.      #
# Allen and I. D. Brown [Acta Cryst. (1991), A47, 655-685].                  #
#                                                                            #
# The current version of the core CIF dictionary is obtainable from          #
# ftp://ftp.iucr.org/pub/cif_core.dic.                                       #
#                                                                            #
# Software is freely available for graphical display of the structure(s)     #
# in this CIF. For information consult the CIF software page                 #
# http://www.iucr.org/resources/cif/software.                                #
#                                                                            #
# This file may be used for bona fide research purposes within the           #
# scientific community so long as proper attribution is given to the journal # 
# article from which it was obtained.                                        #
#                                                                            #
##############################################################################
data_I
_audit_creation_method     SHELXL-97
_chemical_name_systematic
;
2-(1<i>H</i>-Imidazol-1-yl)-4,6-dimethylpyrimidine
;
_chemical_name_common     ?
_chemical_formula_moiety     'C9 H10 N4'
_chemical_formula_sum     'C9 H10 N4'
_chemical_formula_iupac     'C9 H10 N4'
_chemical_formula_weight     174.21
_chemical_melting_point     ?
_symmetry_cell_setting     monoclinic
_symmetry_space_group_name_H-M     'P 21/c'
_symmetry_space_group_name_Hall     '-P 2ybc'
loop_
    _symmetry_equiv_pos_as_xyz
    'x, y, z'
    '-x, y+1/2, -z+1/2'
    '-x, -y, -z'
    'x, -y-1/2, z-1/2'
_cell_length_a     9.304(5)
_cell_length_b     26.756(5)
_cell_length_c     7.129(5)
_cell_angle_alpha     90.000(5)
_cell_angle_beta     91.259(5)
_cell_angle_gamma     90.000(5)
_cell_volume     1774.2(16)
_cell_formula_units_Z     8
_cell_measurement_reflns_used     3786
_cell_measurement_theta_min     2.67
_cell_measurement_theta_max     25.40
_cell_measurement_temperature     296(2)
_exptl_crystal_description     needle
_exptl_crystal_colour     white
_exptl_crystal_size_max     0.20
_exptl_crystal_size_mid     0.10
_exptl_crystal_size_min     0.10
_exptl_crystal_density_diffrn     1.304
_exptl_crystal_density_meas     ?
_exptl_crystal_density_method     'not measured'
_exptl_crystal_F_000     736
_exptl_absorpt_coefficient_mu     0.085
_exptl_absorpt_correction_type     none
_exptl_absorpt_process_details     ?
_exptl_absorpt_correction_T_min     0.9832
_exptl_absorpt_correction_T_max     0.9916
_exptl_special_details
;
;
_diffrn_ambient_temperature     296(2)
_diffrn_radiation_type     MoK\a
_diffrn_radiation_wavelength     0.71069
_diffrn_radiation_source     'sealed tube'
_diffrn_radiation_monochromator     graphite
_diffrn_measurement_device_type     'Bruker SMART'
_diffrn_measurement_method     '\w scans'
_diffrn_detector_area_resol_mean     ?
_diffrn_reflns_number     11971
_diffrn_reflns_av_R_equivalents     0.0396
_diffrn_reflns_av_sigmaI/netI     0.0376
_diffrn_reflns_theta_min     1.52
_diffrn_reflns_theta_max     25.00
_diffrn_reflns_theta_full     25.00
_diffrn_measured_fraction_theta_max     0.991
_diffrn_measured_fraction_theta_full     0.991
_diffrn_reflns_limit_h_min     -11
_diffrn_reflns_limit_h_max     10
_diffrn_reflns_limit_k_min     -26
_diffrn_reflns_limit_k_max     31
_diffrn_reflns_limit_l_min     -8
_diffrn_reflns_limit_l_max     8
_diffrn_standards_number     ?
_diffrn_standards_interval_count     ?
_diffrn_standards_interval_time     ?
_diffrn_standards_decay_%     ?
_refine_special_details
;
Refinement of <i>F</i>^2^ against ALL reflections. The weighted <i>R</i>-factor
<i>wR</i> and goodness of fit <i>S</i> are based on <i>F</i>^2^, conventional
<i>R</i>-factors <i>R</i> are based on <i>F</i>, with <i>F</i> set to zero for
negative <i>F</i>^2^. The threshold expression of <i>F</i>^2^ >
\s(<i>F</i>^2^) is used only for calculating <i>R</i>-factors(gt) <i>etc</i>.
and is not relevant to the choice of reflections for refinement.
<i>R</i>-factors based on <i>F</i>^2^ are statistically about twice as large
as those based on <i>F</i>, and <i>R</i>- factors based on ALL data will be
even larger.
;
_reflns_number_total     3091
_reflns_number_gt     2365
_reflns_threshold_expression     I>2sigma(I)
_refine_ls_structure_factor_coef     Fsqd
_refine_ls_matrix_type     full
_refine_ls_R_factor_all     0.0801
_refine_ls_R_factor_gt     0.0635
_refine_ls_wR_factor_gt     0.1844
_refine_ls_wR_factor_ref     0.1970
_refine_ls_goodness_of_fit_ref     1.136
_refine_ls_restrained_S_all     1.136
_refine_ls_number_reflns     3091
_refine_ls_number_parameters     240
_refine_ls_number_restraints     0
_refine_ls_hydrogen_treatment     constr
_refine_ls_weighting_scheme     calc
_refine_ls_weighting_details
         'calc w=1/[\s^2^(Fo^2^)+(0.0895P)^2^+0.9302P] where P=(Fo^2^+2Fc^2^)/3'
_atom_sites_solution_hydrogens     geom
_atom_sites_solution_primary     direct
_atom_sites_solution_secondary     difmap
_refine_ls_shift/su_max     0.000
_refine_ls_shift/su_mean     0.000
_refine_diff_density_max     0.253
_refine_diff_density_min     -0.190
_refine_ls_extinction_method     'SHELXL97 (Sheldrick, 2008)'
_refine_ls_extinction_coef     0.008(2)
_refine_ls_extinction_expression
                                  'Fc^*^=kFc[1+0.001xFc^2^\l^3^/sin(2\q)]^-1/4^'
loop_
    _atom_type_symbol
    _atom_type_description
    _atom_type_scat_dispersion_real
    _atom_type_scat_dispersion_imag
    _atom_type_scat_source
    'C' 'C' 0.0033 0.0016
                         'International Tables Vol C Tables 4.2.6.8 and 6.1.1.4'
    'H' 'H' 0.0000 0.0000
                         'International Tables Vol C Tables 4.2.6.8 and 6.1.1.4'
    'N' 'N' 0.0061 0.0033
                         'International Tables Vol C Tables 4.2.6.8 and 6.1.1.4'
_computing_data_collection     'SMART (Bruker, 2002)'
_computing_cell_refinement     'SAINT (Bruker, 2002)'
_computing_data_reduction     'SAINT (Bruker, 2002)'
_computing_structure_solution     'SHELXS97 (Sheldrick, 2008)'
_computing_structure_refinement     'SHELXL97 (Sheldrick, 2008)'
_computing_molecular_graphics     'SHELXTL (Sheldrick, 2008)'
_computing_publication_material     'SHELXTL (Sheldrick, 2008)'
loop_
    _atom_site_type_symbol
    _atom_site_label
    _atom_site_fract_x
    _atom_site_fract_y
    _atom_site_fract_z
    _atom_site_U_iso_or_equiv
    _atom_site_adp_type
    _atom_site_calc_flag
    _atom_site_refinement_flags
    _atom_site_occupancy
    _atom_site_symmetry_multiplicity
    _atom_site_disorder_assembly
    _atom_site_disorder_group
    N N7 0.3875(2) 0.45208(8) 0.7788(3) 0.0472(6) Uani d . 1 1 . .
    N N2 0.1912(2) 0.21267(8) 0.6762(3) 0.0493(6) Uani d . 1 1 . .
    N N4 -0.0469(2) 0.22566(9) 0.5881(3) 0.0483(6) Uani d . 1 1 . .
    N N8 0.5461(2) 0.52131(8) 0.7336(3) 0.0461(6) Uani d . 1 1 . .
    N N6 0.3095(2) 0.53376(8) 0.8162(3) 0.0465(6) Uani d . 1 1 . .
    C C13 0.4215(3) 0.50025(10) 0.7736(4) 0.0420(6) Uani d . 1 1 . .
    C C14 0.4946(3) 0.42061(10) 0.7404(4) 0.0471(7) Uani d . 1 1 . .
    N N3 0.1114(2) 0.29410(9) 0.6535(3) 0.0513(6) Uani d . 1 1 . .
    C C15 0.6291(3) 0.43849(11) 0.6982(4) 0.0517(7) Uani d . 1 1 . .
    H H15 0.7034 0.4164 0.6727 0.062 Uiso calc R 1 1 . .
    C C4 0.0780(3) 0.24630(10) 0.6363(4) 0.0453(7) Uani d . 1 1 . .
    N N5 0.0973(3) 0.56080(10) 0.9067(4) 0.0649(8) Uani d . 1 1 . .
    C C5 0.0032(3) 0.32600(11) 0.6131(4) 0.0539(8) Uani d . 1 1 . .
    C C16 0.6525(3) 0.48921(11) 0.6942(4) 0.0474(7) Uani d . 1 1 . .
    C C7 -0.1541(3) 0.25785(11) 0.5495(4) 0.0494(7) Uani d . 1 1 . .
    C C6 -0.1306(3) 0.30860(11) 0.5581(4) 0.0550(8) Uani d . 1 1 . .
    H H6 -0.2041 0.3309 0.5271 0.066 Uiso calc R 1 1 . .
    C C10 0.1743(3) 0.52165(12) 0.8750(4) 0.0552(8) Uani d . 1 1 . .
    H H10 0.1420 0.4890 0.8903 0.066 Uiso calc R 1 1 . .
    N N1 0.4063(3) 0.18529(10) 0.7662(5) 0.0728(9) Uani d . 1 1 . .
    C C11 0.3144(3) 0.58522(11) 0.8102(4) 0.0548(8) Uani d . 1 1 . .
    H H11 0.3914 0.6051 0.7755 0.066 Uiso calc R 1 1 . .
    C C9 -0.2980(3) 0.23589(13) 0.4997(5) 0.0647(9) Uani d . 1 1 . .
    H H9A -0.2873 0.2114 0.4027 0.097 Uiso calc R 1 1 . .
    H H9B -0.3615 0.2619 0.4560 0.097 Uiso calc R 1 1 . .
    H H9C -0.3373 0.2203 0.6086 0.097 Uiso calc R 1 1 . .
    C C3 0.3271(3) 0.22439(12) 0.7368(5) 0.0622(9) Uani d . 1 1 . .
    H H3 0.3593 0.2570 0.7551 0.075 Uiso calc R 1 1 . .
    C C18 0.7944(3) 0.51142(13) 0.6463(5) 0.0625(9) Uani d . 1 1 . .
    H H18A 0.7812 0.5352 0.5464 0.094 Uiso calc R 1 1 . .
    H H18B 0.8582 0.4854 0.6070 0.094 Uiso calc R 1 1 . .
    H H18C 0.8351 0.5279 0.7546 0.094 Uiso calc R 1 1 . .
    C C17 0.4608(4) 0.36581(11) 0.7441(5) 0.0664(9) Uani d . 1 1 . .
    H H17A 0.3708 0.3607 0.8044 0.100 Uiso calc R 1 1 . .
    H H17B 0.5356 0.3484 0.8123 0.100 Uiso calc R 1 1 . .
    H H17C 0.4545 0.3533 0.6180 0.100 Uiso calc R 1 1 . .
    C C1 0.1867(3) 0.16122(11) 0.6687(5) 0.0629(9) Uani d . 1 1 . .
    H H1 0.1088 0.1413 0.6328 0.076 Uiso calc R 1 1 . .
    C C12 0.1844(3) 0.60062(12) 0.8651(5) 0.0647(9) Uani d . 1 1 . .
    H H12 0.1569 0.6339 0.8738 0.078 Uiso calc R 1 1 . .
    C C8 0.0358(4) 0.38062(12) 0.6319(6) 0.0768(11) Uani d . 1 1 . .
    H H8A 0.0052 0.3923 0.7520 0.115 Uiso calc R 1 1 . .
    H H8B -0.0143 0.3987 0.5344 0.115 Uiso calc R 1 1 . .
    H H8C 0.1374 0.3859 0.6214 0.115 Uiso calc R 1 1 . .
    C C2 0.3180(3) 0.14584(13) 0.7239(6) 0.0734(10) Uani d . 1 1 . .
    H H2 0.3456 0.1125 0.7323 0.088 Uiso calc R 1 1 . .
loop_
    _atom_site_aniso_label
    _atom_site_aniso_U_11
    _atom_site_aniso_U_22
    _atom_site_aniso_U_33
    _atom_site_aniso_U_12
    _atom_site_aniso_U_13
    _atom_site_aniso_U_23
    N7 0.0400(13) 0.0420(13) 0.0596(14) -0.0005(10) -0.0030(10) -0.0009(10)
    N2 0.0380(13) 0.0443(14) 0.0659(15) -0.0011(10) 0.0068(11) 0.0059(11)
    N4 0.0401(13) 0.0492(14) 0.0559(14) -0.0035(10) 0.0065(10) 0.0015(10)
    N8 0.0342(12) 0.0457(14) 0.0583(14) -0.0013(10) -0.0026(10) -0.0007(10)
    N6 0.0354(12) 0.0439(13) 0.0601(14) 0.0023(10) -0.0018(10) -0.0037(10)
    C13 0.0358(14) 0.0414(15) 0.0485(15) 0.0028(11) -0.0041(11) -0.0017(11)
    C14 0.0433(15) 0.0424(15) 0.0553(16) 0.0035(12) -0.0057(12) -0.0024(12)
    N3 0.0425(13) 0.0436(14) 0.0681(15) -0.0002(11) 0.0125(11) 0.0031(11)
    C15 0.0395(15) 0.0509(18) 0.0645(18) 0.0094(13) -0.0011(13) -0.0025(13)
    C4 0.0387(15) 0.0454(16) 0.0522(16) 0.0021(12) 0.0109(12) 0.0040(12)
    N5 0.0360(13) 0.0625(17) 0.096(2) 0.0053(12) 0.0027(13) -0.0125(14)
    C5 0.0479(17) 0.0472(17) 0.0672(18) 0.0042(13) 0.0165(14) 0.0047(13)
    C16 0.0366(14) 0.0505(17) 0.0548(17) 0.0018(12) -0.0038(12) 0.0009(12)
    C7 0.0404(15) 0.0578(18) 0.0504(16) 0.0026(13) 0.0092(12) 0.0050(13)
    C6 0.0411(16) 0.0547(19) 0.0694(19) 0.0047(13) 0.0094(14) 0.0074(14)
    C10 0.0357(15) 0.0547(18) 0.075(2) -0.0004(13) 0.0035(13) -0.0041(14)
    N1 0.0422(15) 0.0608(18) 0.115(2) 0.0029(13) 0.0018(15) 0.0157(16)
    C11 0.0427(16) 0.0431(16) 0.078(2) 0.0040(13) 0.0000(14) -0.0005(14)
    C9 0.0428(17) 0.081(2) 0.071(2) -0.0022(16) 0.0011(14) -0.0004(17)
    C3 0.0402(17) 0.0538(19) 0.093(2) -0.0027(14) -0.0002(15) 0.0081(16)
    C18 0.0376(16) 0.064(2) 0.086(2) 0.0005(14) 0.0039(15) 0.0028(16)
    C17 0.0557(19) 0.0439(18) 0.100(2) -0.0009(15) 0.0019(17) -0.0026(16)
    C1 0.0459(17) 0.0442(17) 0.099(2) -0.0030(14) 0.0063(16) 0.0055(16)
    C12 0.0490(18) 0.0501(19) 0.095(2) 0.0104(15) -0.0030(16) -0.0094(16)
    C8 0.060(2) 0.0479(19) 0.124(3) 0.0022(16) 0.015(2) 0.0013(19)
    C2 0.0458(18) 0.0491(19) 0.126(3) 0.0060(15) 0.0120(18) 0.0158(19)
_geom_special_details
;
All e.s.d.'s (except the e.s.d. in the dihedral angle between two l.s. planes)
are estimated using the full covariance matrix. The cell e.s.d.'s are taken
into account individually in the estimation of e.s.d.'s in distances, angles
and torsion angles; correlations between e.s.d.'s in cell parameters are only
used when they are defined by crystal symmetry. An approximate (isotropic)
treatment of cell e.s.d.'s is used for estimating e.s.d.'s involving l.s.
planes.
;
loop_
    _geom_bond_atom_site_label_1
    _geom_bond_atom_site_label_2
    _geom_bond_site_symmetry_2
    _geom_bond_distance
    _geom_bond_publ_flag
    N7 C13 . 1.328(3) ?
    N7 C14 . 1.337(4) ?
    N2 C3 . 1.363(4) ?
    N2 C1 . 1.378(4) ?
    N2 C4 . 1.410(4) ?
    N4 C4 . 1.325(4) ?
    N4 C7 . 1.342(4) ?
    N8 C13 . 1.326(3) ?
    N8 C16 . 1.345(3) ?
    N6 C10 . 1.373(4) ?
    N6 C11 . 1.379(4) ?
    N6 C13 . 1.413(3) ?
    C14 C15 . 1.379(4) ?
    C14 C17 . 1.500(4) ?
    N3 C4 . 1.321(4) ?
    N3 C5 . 1.347(4) ?
    C15 C16 . 1.375(4) ?
    C15 H15 . 0.9300 ?
    N5 C10 . 1.292(4) ?
    N5 C12 . 1.375(4) ?
    C5 C6 . 1.378(4) ?
    C5 C8 . 1.498(4) ?
    C16 C18 . 1.495(4) ?
    C7 C6 . 1.377(4) ?
    C7 C9 . 1.497(4) ?
    C6 H6 . 0.9300 ?
    C10 H10 . 0.9300 ?
    N1 C3 . 1.294(4) ?
    N1 C2 . 1.367(4) ?
    C11 C12 . 1.344(4) ?
    C11 H11 . 0.9300 ?
    C9 H9A . 0.9600 ?
    C9 H9B . 0.9600 ?
    C9 H9C . 0.9600 ?
    C3 H3 . 0.9300 ?
    C18 H18A . 0.9600 ?
    C18 H18B . 0.9600 ?
    C18 H18C . 0.9600 ?
    C17 H17A . 0.9600 ?
    C17 H17B . 0.9600 ?
    C17 H17C . 0.9600 ?
    C1 C2 . 1.340(5) ?
    C1 H1 . 0.9300 ?
    C12 H12 . 0.9300 ?
    C8 H8A . 0.9600 ?
    C8 H8B . 0.9600 ?
    C8 H8C . 0.9600 ?
    C2 H2 . 0.9300 ?
loop_
    _geom_angle_atom_site_label_1
    _geom_angle_atom_site_label_2
    _geom_angle_atom_site_label_3
    _geom_angle_site_symmetry_1
    _geom_angle_site_symmetry_3
    _geom_angle
    _geom_angle_publ_flag
    C13 N7 C14 . . 115.3(2) ?
    C3 N2 C1 . . 105.6(2) ?
    C3 N2 C4 . . 126.9(3) ?
    C1 N2 C4 . . 127.4(2) ?
    C4 N4 C7 . . 115.4(2) ?
    C13 N8 C16 . . 115.1(2) ?
    C10 N6 C11 . . 106.0(2) ?
    C10 N6 C13 . . 126.9(2) ?
    C11 N6 C13 . . 127.0(2) ?
    N8 C13 N7 . . 128.9(2) ?
    N8 C13 N6 . . 115.4(2) ?
    N7 C13 N6 . . 115.6(2) ?
    N7 C14 C15 . . 120.7(3) ?
    N7 C14 C17 . . 117.0(3) ?
    C15 C14 C17 . . 122.3(3) ?
    C4 N3 C5 . . 114.8(3) ?
    C16 C15 C14 . . 119.5(3) ?
    C16 C15 H15 . . 120.3 ?
    C14 C15 H15 . . 120.3 ?
    N3 C4 N4 . . 129.1(3) ?
    N3 C4 N2 . . 115.2(2) ?
    N4 C4 N2 . . 115.7(2) ?
    C10 N5 C12 . . 105.0(3) ?
    N3 C5 C6 . . 120.9(3) ?
    N3 C5 C8 . . 116.8(3) ?
    C6 C5 C8 . . 122.4(3) ?
    N8 C16 C15 . . 120.6(2) ?
    N8 C16 C18 . . 116.9(2) ?
    C15 C16 C18 . . 122.6(3) ?
    N4 C7 C6 . . 120.5(3) ?
    N4 C7 C9 . . 116.9(3) ?
    C6 C7 C9 . . 122.6(3) ?
    C7 C6 C5 . . 119.2(3) ?
    C7 C6 H6 . . 120.4 ?
    C5 C6 H6 . . 120.4 ?
    N5 C10 N6 . . 112.2(3) ?
    N5 C10 H10 . . 123.9 ?
    N6 C10 H10 . . 123.9 ?
    C3 N1 C2 . . 104.5(3) ?
    C12 C11 N6 . . 105.5(3) ?
    C12 C11 H11 . . 127.3 ?
    N6 C11 H11 . . 127.3 ?
    C7 C9 H9A . . 109.5 ?
    C7 C9 H9B . . 109.5 ?
    H9A C9 H9B . . 109.5 ?
    C7 C9 H9C . . 109.5 ?
    H9A C9 H9C . . 109.5 ?
    H9B C9 H9C . . 109.5 ?
    N1 C3 N2 . . 112.7(3) ?
    N1 C3 H3 . . 123.6 ?
    N2 C3 H3 . . 123.6 ?
    C16 C18 H18A . . 109.5 ?
    C16 C18 H18B . . 109.5 ?
    H18A C18 H18B . . 109.5 ?
    C16 C18 H18C . . 109.5 ?
    H18A C18 H18C . . 109.5 ?
    H18B C18 H18C . . 109.5 ?
    C14 C17 H17A . . 109.5 ?
    C14 C17 H17B . . 109.5 ?
    H17A C17 H17B . . 109.5 ?
    C14 C17 H17C . . 109.5 ?
    H17A C17 H17C . . 109.5 ?
    H17B C17 H17C . . 109.5 ?
    C2 C1 N2 . . 105.5(3) ?
    C2 C1 H1 . . 127.2 ?
    N2 C1 H1 . . 127.2 ?
    C11 C12 N5 . . 111.3(3) ?
    C11 C12 H12 . . 124.3 ?
    N5 C12 H12 . . 124.3 ?
    C5 C8 H8A . . 109.5 ?
    C5 C8 H8B . . 109.5 ?
    H8A C8 H8B . . 109.5 ?
    C5 C8 H8C . . 109.5 ?
    H8A C8 H8C . . 109.5 ?
    H8B C8 H8C . . 109.5 ?
    C1 C2 N1 . . 111.6(3) ?
    C1 C2 H2 . . 124.2 ?
    N1 C2 H2 . . 124.2 ?
loop_
    _geom_torsion_atom_site_label_1
    _geom_torsion_atom_site_label_2
    _geom_torsion_atom_site_label_3
    _geom_torsion_atom_site_label_4
    _geom_torsion_site_symmetry_1
    _geom_torsion_site_symmetry_2
    _geom_torsion_site_symmetry_3
    _geom_torsion_site_symmetry_4
    _geom_torsion
    _geom_torsion_publ_flag
    C16 N8 C13 N7 . . . . -0.5(4) ?
    C16 N8 C13 N6 . . . . 179.7(2) ?
    C14 N7 C13 N8 . . . . 0.9(4) ?
    C14 N7 C13 N6 . . . . -179.3(2) ?
    C10 N6 C13 N8 . . . . -175.0(3) ?
    C11 N6 C13 N8 . . . . 3.8(4) ?
    C10 N6 C13 N7 . . . . 5.2(4) ?
    C11 N6 C13 N7 . . . . -176.0(3) ?
    C13 N7 C14 C15 . . . . -0.3(4) ?
    C13 N7 C14 C17 . . . . -179.9(3) ?
    N7 C14 C15 C16 . . . . -0.6(4) ?
    C17 C14 C15 C16 . . . . 179.0(3) ?
    C5 N3 C4 N4 . . . . -1.2(4) ?
    C5 N3 C4 N2 . . . . 179.3(2) ?
    C7 N4 C4 N3 . . . . 0.8(4) ?
    C7 N4 C4 N2 . . . . -179.7(2) ?
    C3 N2 C4 N3 . . . . 2.8(4) ?
    C1 N2 C4 N3 . . . . -179.7(3) ?
    C3 N2 C4 N4 . . . . -176.8(3) ?
    C1 N2 C4 N4 . . . . 0.8(4) ?
    C4 N3 C5 C6 . . . . -0.1(4) ?
    C4 N3 C5 C8 . . . . 179.6(3) ?
    C13 N8 C16 C15 . . . . -0.4(4) ?
    C13 N8 C16 C18 . . . . 179.4(3) ?
    C14 C15 C16 N8 . . . . 0.9(4) ?
    C14 C15 C16 C18 . . . . -178.9(3) ?
    C4 N4 C7 C6 . . . . 1.0(4) ?
    C4 N4 C7 C9 . . . . -178.3(2) ?
    N4 C7 C6 C5 . . . . -2.2(4) ?
    C9 C7 C6 C5 . . . . 177.1(3) ?
    N3 C5 C6 C7 . . . . 1.7(4) ?
    C8 C5 C6 C7 . . . . -178.0(3) ?
    C12 N5 C10 N6 . . . . 0.7(4) ?
    C11 N6 C10 N5 . . . . -0.5(4) ?
    C13 N6 C10 N5 . . . . 178.5(3) ?
    C10 N6 C11 C12 . . . . 0.1(3) ?
    C13 N6 C11 C12 . . . . -178.9(3) ?
    C2 N1 C3 N2 . . . . -0.3(4) ?
    C1 N2 C3 N1 . . . . 0.3(4) ?
    C4 N2 C3 N1 . . . . 178.3(3) ?
    C3 N2 C1 C2 . . . . -0.2(4) ?
    C4 N2 C1 C2 . . . . -178.1(3) ?
    N6 C11 C12 N5 . . . . 0.3(4) ?
    C10 N5 C12 C11 . . . . -0.6(4) ?
    N2 C1 C2 N1 . . . . 0.0(4) ?
    C3 N1 C2 C1 . . . . 0.2(4) ?
data_global
_journal_date_recd_electronic     2011-10-12
_journal_date_accepted     2011-10-25
_journal_name_full     'Acta Crystallographica, Section E'
_journal_year     2011
_journal_volume     67
_journal_issue     11
_journal_page_first     o3111
_journal_page_last     o3111
_journal_paper_category     QO
_journal_coeditor_code     NG5247
_publ_contact_author
;
      Jie-Ying Wu
      Deparment of Chemistry, Anhui University,
      Hefei 230039,
      People's Republic of China
;
_publ_contact_author_email     'jywu1957@163.com'
_publ_contact_author_fax     '086 0551 5107342'
_publ_contact_author_phone     '086 0551 5108151'
_publ_section_title
;
2-(1<i>H</i>-Imidazol-1-yl)-4,6-dimethylpyrimidine
;
loop_
    _publ_author_name
    _publ_author_address
    'Yu, Dao-Hui'
;     Department of Chemistry, Anhui University
      Hefei 230039
      People's Republic of China
      and Key Laboratory of Functional Inorganic Materials Chemistry
      Hefei 230039
      People's Republic of China
;
    'Wu, Jie-Ying'
;     Department of Chemistry, Anhui University
      Hefei 230039
      People's Republic of China
      and Key Laboratory of Functional Inorganic Materials Chemistry
      Hefei 230039
      People's Republic of China
;
