# Supplementary material for: 2-(1H-Imidazol-1-yl)-4,6-dimethyl­pyrimidine
Source: Acta Crystallogr Sect E Struct Rep Online. 2011 Oct 29;67(Pt 11):o3111. doi: 10.1107/S1600536811044357 (PMC3247496; doi:10.1107/S1600536811044357)
Supplement: Supplementary file 2 [file e-67-o3111-Isup2.hkl]

# 
# h,k,l, Fc-squared, Fo-squared, sigma(Fo-squared) and status flag 
# 
data_I
_shelx_title '                                     9 in P2(1)/c' 
_shelx_refln_list_code          4 
_shelx_F_calc_maximum      211.47 
_exptl_crystal_F_000       736.00 
_reflns_d_resolution_high  0.8408 
 
loop_ 
 _symmetry_equiv_pos_as_xyz 
 'x, y, z' 
 '-x, y+1/2, -z+1/2' 
 '-x, -y, -z' 
 'x, -y-1/2, z-1/2' 
 
_cell_length_a     9.3040 
_cell_length_b    26.7560 
_cell_length_c     7.1290 
_cell_angle_alpha  90.000 
_cell_angle_beta   91.259 
_cell_angle_gamma  90.000 
 
_shelx_F_squared_multiplier     1.000 
 
loop_ 
 _refln_index_h 
 _refln_index_k 
 _refln_index_l 
 _refln_F_squared_calc 
 _refln_F_squared_meas 
 _refln_F_squared_sigma 
 _refln_observed_status 
   1   0   0        4.11        4.60      0.77 o 
   2   0   0       38.28       25.90      3.26 o 
   3   0   0        1.14       -1.19      0.87 o 
   4   0   0     3630.29     3831.60    143.37 o 
   5   0   0        7.94        6.61      1.00 o 
   6   0   0     1488.34     1665.66     36.24 o 
   7   0   0        0.10        0.38      1.00 o 
   8   0   0      712.05      702.08     24.15 o 
   9   0   0        6.06        3.83      3.45 o 
  10   0   0      227.06      237.23     15.33 o 
  11   0   0        0.11       -1.15      4.21 o 
   1   1   0      455.35      461.52     14.20 o 
   2   1   0      610.43      593.96     15.78 o 
   3   1   0     1245.09     1283.86     20.84 o 
   4   1   0      588.62      649.75     10.92 o 
   5   1   0      131.83      118.01      2.61 o 
   6   1   0      132.99      163.38      3.27 o 
   7   1   0        0.34       -0.02      0.80 o 
   8   1   0      245.36      277.39      6.86 o 
   9   1   0      114.92      111.29      6.36 o 
  10   1   0        0.00        0.55      2.83 o 
  11   1   0        4.44        7.09      3.52 o 
   0   2   0        0.65       -0.57      0.38 o 
   1   2   0    16845.01    20874.10    764.39 o 
   2   2   0       15.40       15.55      0.90 o 
   3   2   0      100.16       96.67      2.01 o 
   4   2   0        0.00       -0.77      0.51 o 
   5   2   0      247.78      291.79      5.79 o 
   6   2   0        0.00       -0.70      0.64 o 
   7   2   0       98.58       81.17      2.36 o 
   8   2   0        0.09        0.09      1.15 o 
   9   2   0       14.60       14.33      3.11 o 
  10   2   0        0.67        3.81      2.83 o 
  11   2   0       36.55       44.56      6.70 o 
   1   3   0     3075.00     3254.57     97.84 o 
   2   3   0      175.38      188.56      4.55 o 
   3   3   0       19.73       30.98      1.08 o 
   4   3   0      335.09      360.02      6.32 o 
   5   3   0      961.54     1012.07     16.84 o 
   6   3   0        3.33        5.59      0.90 o 
   7   3   0       60.78       56.60      2.35 o 
   8   3   0      380.58      387.65      9.83 o 
   9   3   0      428.53      429.30     13.21 o 
  10   3   0        2.25       -0.10      2.56 o 
  11   3   0        1.51        3.08      4.02 o 
   0   4   0    16130.27    19067.63    810.58 o 
   1   4   0       16.29       16.72      1.35 o 
   2   4   0     1995.79     2079.16     39.97 o 
   3   4   0        6.09        4.11      0.51 o 
   4   4   0     1839.90     1998.32     32.39 o 
   5   4   0       10.57        8.30      0.84 o 
   6   4   0       56.76       50.81      1.76 o 
   7   4   0        0.52       -0.91      0.72 o 
   8   4   0      209.87      209.07      6.14 o 
   9   4   0        0.32       -0.15      1.71 o 
  10   4   0        9.89        7.47      3.25 o 
   1   5   0     7983.98     8900.67    267.12 o 
   2   5   0       85.46       81.76      2.05 o 
   3   5   0        6.15       13.58      0.85 o 
   4   5   0     1380.25     1612.97     26.29 o 
   5   5   0      184.13      208.67      4.14 o 
   6   5   0       97.99       94.10      2.45 o 
   7   5   0      496.21      509.36      9.18 o 
   8   5   0      120.79      134.31      4.60 o 
   9   5   0        8.91        2.75      1.32 o 
  10   5   0        2.04        0.86      2.83 o 
   0   6   0       34.75       38.70      3.07 o 
   1   6   0     1186.55     1198.86     30.29 o 
   2   6   0        0.52        0.50      0.52 o 
   3   6   0      912.25     1061.03     20.81 o 
   4   6   0       15.86       22.47      1.16 o 
   5   6   0     2196.76     2431.80     39.50 o 
   6   6   0        0.86        0.94      0.67 o 
   7   6   0      292.77      295.39      5.83 o 
   8   6   0        9.10        9.62      2.54 o 
   9   6   0      253.98      229.26      8.19 o 
  10   6   0        1.22       -2.68      2.44 o 
   1   7   0      905.27      967.97     21.49 o 
   2   7   0      440.38      466.25     12.34 o 
   3   7   0        1.66        2.25      0.60 o 
   4   7   0     2847.53     3361.39     58.38 o 
   5   7   0       18.95       31.70      1.67 o 
   6   7   0       89.01      115.98      2.81 o 
   7   7   0        0.27       -0.01      0.81 o 
   8   7   0      155.07      189.91      5.80 o 
   9   7   0       20.03       29.24      3.21 o 
  10   7   0        1.64        2.51      2.94 o 
   0   8   0     1293.07     1153.10     50.25 o 
   1   8   0        0.11        0.00      0.48 o 
   2   8   0       88.73      110.14      3.11 o 
   3   8   0        7.80       13.39      1.12 o 
   4   8   0      689.75      661.08     13.36 o 
   5   8   0        0.11        0.96      0.67 o 
   6   8   0      116.90      125.00      2.98 o 
   7   8   0        0.00       -0.51      0.79 o 
   8   8   0      883.48      832.92     19.45 o 
   9   8   0        1.13        1.63      2.13 o 
  10   8   0      203.36      200.14      9.74 o 
   1   9   0      122.39      127.35      3.05 o 
   2   9   0       90.04      107.82      3.10 o 
   3   9   0      403.56      465.08     12.55 o 
   4   9   0        5.42       16.33      1.56 o 
   5   9   0      370.99      456.49      8.74 o 
   6   9   0       12.51       13.71      1.11 o 
   7   9   0       18.78       19.59      1.48 o 
   8   9   0      205.14      197.25      5.95 o 
   9   9   0        6.74        5.49      2.21 o 
  10   9   0        0.15       -0.46      2.25 o 
   0  10   0       44.39       51.65      2.67 o 
   1  10   0      115.45      154.35      3.59 o 
   2  10   0        3.16        4.07      0.80 o 
   3  10   0     1096.32     1340.68     34.50 o 
   4  10   0       26.15       30.15      1.75 o 
   5  10   0      429.25      427.69      9.14 o 
   6  10   0        6.99        9.19      1.04 o 
   7  10   0       37.01       46.39      2.33 o 
   8  10   0        1.07        2.84      1.52 o 
   9  10   0       73.65       71.73      7.52 o 
  10  10   0        0.00       -1.57      2.19 o 
   1  11   0      130.76      141.02      3.42 o 
   2  11   0       70.76       70.62      2.37 o 
   3  11   0      573.07      683.30     15.74 o 
   4  11   0      109.82      162.13      4.59 o 
   5  11   0      164.73      173.42      5.02 o 
   6  11   0       55.09       59.58      2.39 o 
   7  11   0       70.50       75.93      4.26 o 
   8  11   0       21.79       31.54      3.15 o 
   9  11   0       21.81       22.97      3.10 o 
  10  11   0        8.19        8.82      2.70 o 
   0  12   0       92.94      100.13      6.71 o 
   1  12   0      105.79      118.94      3.00 o 
   2  12   0        0.52        0.12      0.69 o 
   3  12   0       37.70       39.25      2.27 o 
   4  12   0      117.78      158.12      5.45 o 
   5  12   0       19.10       24.56      1.83 o 
   6  12   0       69.20       73.18      2.80 o 
   7  12   0        0.02        2.80      1.35 o 
   8  12   0       15.91       17.19      2.59 o 
   9  12   0        3.12        2.31      2.24 o 
  10  12   0        3.27        1.00      2.37 o 
   1  13   0     1589.71     1887.86     37.45 o 
   2  13   0       11.07       17.15      1.30 o 
   3  13   0      421.41      471.98     11.27 o 
   4  13   0       13.14       17.09      1.89 o 
   5  13   0      858.62      877.81     20.40 o 
   6  13   0       58.26       58.10      2.58 o 
   7  13   0      279.09      249.50      7.08 o 
   8  13   0       39.63       35.84      3.39 o 
   9  13   0        5.60        2.49      2.24 o 
  10  13   0        7.02        9.61      2.78 o 
   0  14   0      173.19      168.71      9.12 o 
   1  14   0      550.57      575.97     12.02 o 
   2  14   0        4.29        6.47      0.99 o 
   3  14   0      101.36      137.28      4.10 o 
   4  14   0        3.00        3.44      0.99 o 
   5  14   0      169.10      187.26      5.54 o 
   6  14   0        0.74        2.35      1.31 o 
   7  14   0      170.79      153.00      5.15 o 
   8  14   0        1.81        3.71      2.11 o 
   9  14   0       58.89       65.92      4.57 o 
   1  15   0      164.70      167.45      4.09 o 
   2  15   0      562.48      607.35     14.30 o 
   3  15   0      293.44      323.84      8.18 o 
   4  15   0      458.03      470.60     11.51 o 
   5  15   0       70.68       79.65      3.83 o 
   6  15   0      328.01      325.35     10.10 o 
   7  15   0       44.38       36.24      3.32 o 
   8  15   0      206.77      209.55      7.88 o 
   9  15   0        0.21        0.88      2.19 o 
   0  16   0       10.33       13.28      1.33 o 
   1  16   0        0.08        0.14      0.59 o 
   2  16   0     1215.06     1358.60     30.62 o 
   3  16   0        1.16        0.67      0.78 o 
   4  16   0      459.59      503.86     12.27 o 
   5  16   0       28.83       27.06      2.09 o 
   6  16   0      649.15      619.88     17.57 o 
   7  16   0        5.29        2.84      2.89 o 
   8  16   0      314.62      295.42      9.94 o 
   9  16   0        0.01        0.38      1.99 o 
   1  17   0      199.81      248.90      5.78 o 
   2  17   0        6.20        8.91      1.19 o 
   3  17   0       94.49      114.56      3.80 o 
   4  17   0        0.91        3.11      1.12 o 
   5  17   0     1140.74     1227.34     28.19 o 
   6  17   0       10.15        8.72      1.74 o 
   7  17   0       17.88       24.53      2.34 o 
   8  17   0       15.38       13.38      2.59 o 
   9  17   0        8.56       14.43      2.86 o 
   0  18   0        2.97        4.21      2.30 o 
   1  18   0      321.04      341.91     10.01 o 
   2  18   0        3.38        5.96      1.19 o 
   3  18   0      360.84      330.15      9.95 o 
   4  18   0       10.51       13.19      2.75 o 
   5  18   0      869.93      889.03     24.09 o 
   6  18   0       31.28       21.45      5.36 o 
   7  18   0       81.18       79.49      4.27 o 
   8  18   0        3.46        0.99      2.48 o 
   9  18   0        0.14        1.15      5.75 o 
   1  19   0        5.44        9.79      2.17 o 
   2  19   0       16.22       17.26      2.67 o 
   3  19   0      442.33      465.89     16.54 o 
   4  19   0      136.99      148.36      7.18 o 
   5  19   0        6.18        4.32      1.71 o 
   6  19   0       36.24       49.23      4.23 o 
   7  19   0      190.63      185.93      7.79 o 
   8  19   0       21.74       29.79      3.96 o 
   0  20   0       10.31        5.36      3.06 o 
   1  20   0        2.10        0.57      2.11 o 
   2  20   0      197.78      199.75      8.67 o 
   3  20   0       65.76       75.31      5.13 o 
   4  20   0      679.42      707.83     24.15 o 
   5  20   0        9.71       14.94      4.60 o 
   6  20   0      160.30      141.02     10.73 o 
   7  20   0        4.51        8.10      2.76 o 
   8  20   0        4.69        2.68      4.60 o 
   1  21   0       32.82       38.50      3.79 o 
   2  21   0      153.15      180.80      8.13 o 
   3  21   0       51.36       49.35      4.46 o 
   4  21   0      144.47      165.36     15.71 o 
   5  21   0       58.59       55.93      7.28 o 
   6  21   0        3.75       -1.15      3.45 o 
   7  21   0       19.52       21.07      5.75 o 
   8  21   0        3.44        6.90      4.60 o 
   0  22   0        1.29       -3.45      2.30 o 
   1  22   0      406.48      384.72     14.37 o 
   2  22   0       21.68       31.57      5.36 o 
   3  22   0      472.11      515.54     21.09 o 
   4  22   0        4.43        4.77      5.36 o 
   5  22   0        6.77        2.30      3.45 o 
   6  22   0        1.47       -2.68      3.83 o 
   7  22   0       33.09       32.56      6.90 o 
   1  23   0       24.40       25.14      3.49 o 
   2  23   0      749.56      819.20     27.68 o 
   3  23   0      117.71      134.06     16.09 o 
   4  23   0        8.81        8.46      2.83 o 
   5  23   0        2.04       -1.15      3.45 o 
   6  23   0       61.70       97.31     10.34 o 
   7  23   0        0.30       -5.17      3.45 o 
   0  24   0        0.00        0.38      3.06 o 
   1  24   0        7.81       12.04      2.83 o 
   2  24   0        9.68        8.04      2.71 o 
   3  24   0        5.62        4.01      2.56 o 
   4  24   0       25.17       28.57      4.04 o 
   5  24   0        0.05        1.92      3.83 o 
   6  24   0        0.14        3.06      4.21 o 
   7  24   0        0.00       -4.60      3.06 o 
   1  25   0       94.93       94.48      6.13 o 
   2  25   0      210.77      214.54     11.50 o 
   3  25   0       45.04       50.53      5.01 o 
   4  25   0       25.39       14.17      4.60 o 
   5  25   0       20.88       27.96      6.13 o 
   6  25   0        6.16        9.19      4.60 o 
   0  26   0       40.63       37.16      6.13 o 
   1  26   0       51.64       44.67      4.88 o 
   2  26   0        0.47        3.06      2.44 o 
   3  26   0      111.04       98.64      6.36 o 
   4  26   0        6.62        4.21      3.83 o 
   5  26   0       35.30       39.46      6.90 o 
   6  26   0        0.75       -5.17      3.45 o 
   1  27   0        1.01        3.64      2.71 o 
   2  27   0        0.02        0.65      2.29 o 
   3  27   0        2.10        3.89      2.67 o 
   4  27   0       38.49       27.97      6.13 o 
   5  27   0        6.96        8.04      4.98 o 
   0  28   0        0.17        1.15      3.45 o 
   1  28   0        0.33       -0.57      2.44 o 
   2  28   0        0.29       -2.30      2.17 o 
   3  28   0        4.30        8.18      3.11 o 
   4  28   0        2.77        9.96      4.60 o 
   5  28   0        0.00        0.77      4.21 o 
   1  29   0       81.60       99.61      7.03 o 
   2  29   0        7.26       12.08      3.49 o 
   3  29   0        7.80       -0.77      3.83 o 
   4  29   0        5.29        6.90      4.98 o 
   0  30   0       19.09       16.47      4.98 o 
   1  30   0        0.73       -1.92      2.44 o 
   2  30   0        1.64       -0.99      2.56 o 
   3  30   0        6.52       -2.30      3.83 o 
   1  31   0        0.73        0.75      2.67 o 
   2  31   0        9.04        8.81      3.25 o 
 -11   1   1        0.29       -2.46      2.83 o 
 -10   1   1       14.29       23.92      3.65 o 
  -9   1   1       18.47       43.75      3.42 o 
  -8   1   1      684.72      608.13     10.38 o 
  -7   1   1       13.41       14.65      1.36 o 
  -6   1   1      119.37      141.59      3.09 o 
  -5   1   1      334.17      299.11      5.29 o 
  -4   1   1      817.48      709.83     11.31 o 
  -3   1   1     1314.01     1065.41     16.44 o 
  -2   1   1     1468.39     1263.39     18.27 o 
  -1   1   1      123.46      112.71      5.72 o 
   0   1   1      343.35      332.18     10.75 o 
   1   1   1      176.09      173.34      4.64 o 
   2   1   1      147.52      200.20      9.97 o 
   3   1   1      104.27      317.37     15.33 o 
   5   1   1       25.84       79.23      3.98 o 
   6   1   1      115.51      128.85      3.02 o 
   7   1   1        0.00        2.25      1.55 o 
   9   1   1      196.58      168.20      8.26 o 
  10   1   1       37.72       35.73      4.61 o 
 -10   2   1       48.84       51.89      4.19 o 
  -9   2   1        0.41        7.84      1.64 o 
  -8   2   1      848.59      851.65     13.99 o 
  -7   2   1       60.41       55.83      2.12 o 
  -6   2   1       26.25       35.74      1.52 o 
  -5   2   1      216.45      208.75      3.96 o 
  -3   2   1      212.27      178.26      3.23 o 
  -2   2   1     6722.66     7176.33    151.24 o 
  -1   2   1      668.52      539.51     10.89 o 
   0   2   1      462.89      475.47     11.94 o 
   1   2   1       31.45       27.20      4.98 o 
   2   2   1    11781.55    11613.09    251.74 o 
   3   2   1      100.20      121.69      3.29 o 
   4   2   1     1083.59     1000.38     19.56 o 
   5   2   1      112.36      108.65      3.48 o 
   6   2   1       44.04       43.12      2.11 o 
   7   2   1        2.55       16.24      2.06 o 
   8   2   1      810.99      870.29     29.86 o 
   9   2   1       47.41       44.11      4.61 o 
  10   2   1       25.12       26.32      4.19 o 
 -10   3   1        0.49        1.57      2.28 o 
  -9   3   1      634.57      603.91     13.74 o 
  -8   3   1       57.39      184.44      8.20 o 
  -7   3   1      403.96      353.26      6.42 o 
  -6   3   1       10.39        8.45      0.95 o 
  -5   3   1      168.12      310.11      5.51 o 
  -4   3   1       70.13      123.21      3.00 o 
  -3   3   1       91.06      127.55      2.61 o 
  -2   3   1     3537.01     3176.73     47.99 o 
  -1   3   1      205.29      189.36     10.07 o 
   0   3   1      566.89      533.10     15.19 o 
   1   3   1     7373.89     6514.84    199.89 o 
   3   3   1      101.00      114.68      2.71 o 
   4   3   1      345.38      361.38      6.77 o 
   5   3   1      933.45      817.07     13.57 o 
   6   3   1        2.72        3.86      0.94 o 
   7   3   1      136.07      187.08      6.49 o 
   8   3   1      875.96      750.29     34.94 o 
   9   3   1      354.99      407.53     15.86 o 
  10   3   1       20.02       11.49      3.25 o 
 -10   4   1        1.41       -1.54      1.95 o 
  -9   4   1      109.50      192.08      4.69 o 
  -8   4   1       72.48       64.76      2.83 o 
  -7   4   1      657.52      594.80     11.46 o 
  -6   4   1       58.67       62.44      1.90 o 
  -5   4   1     2691.09     2455.66     37.45 o 
  -3   4   1      673.39      580.52      9.81 o 
  -2   4   1     1922.73     1919.18     53.00 o 
  -1   4   1    12533.02    11465.96    199.30 o 
   0   4   1      711.48      636.55     16.40 o 
   1   4   1      563.68      508.24     13.17 o 
   2   4   1     2523.16     2435.85     75.31 o 
   3   4   1       98.49      202.36      6.80 o 
   4   4   1      992.26     1030.58     16.84 o 
   5   4   1      530.88      942.50     16.02 o 
   6   4   1       36.29       44.59      1.55 o 
   7   4   1      183.53      268.48      8.90 o 
   8   4   1        3.29       12.59      2.28 o 
   9   4   1      534.31      456.78     17.36 o 
  10   4   1        1.49       -0.67      2.83 o 
 -10   5   1       17.73       22.81      4.02 o 
  -9   5   1      179.94      159.42      4.41 o 
  -8   5   1      535.76      443.46      9.50 o 
  -7   5   1      338.37      378.84      7.75 o 
  -6   5   1       75.62       62.33      2.06 o 
  -5   5   1       12.43       11.07      1.01 o 
  -3   5   1      407.49      553.80     10.26 o 
  -2   5   1       11.24       19.77      2.87 o 
  -1   5   1     3107.11     2856.72    158.01 o 
   0   5   1      292.37      250.87      6.87 o 
   1   5   1     5769.13     5117.56    127.46 o 
   2   5   1      387.09      323.56      7.47 o 
   3   5   1      774.97      799.45     17.91 o 
   4   5   1     2311.77     2216.00     42.62 o 
   5   5   1       51.19       52.48      1.57 o 
   6   5   1       69.02       63.92      1.84 o 
   7   5   1      574.23      530.04     15.20 o 
   9   5   1       90.91      109.91      6.90 o 
  10   5   1        1.31        1.70      2.83 o 
 -10   6   1        2.21        3.37      2.19 o 
  -9   6   1       22.27       37.63      2.51 o 
  -8   6   1      804.32      778.37     13.90 o 
  -7   6   1        6.60        6.55      1.07 o 
  -6   6   1       22.15       37.16      2.26 o 
  -5   6   1      155.53      195.79      4.10 o 
  -4   6   1     3863.01     3790.42     65.82 o 
  -3   6   1      169.76      201.34      4.86 o 
  -2   6   1      383.57      391.35      7.45 o 
  -1   6   1      105.47       95.18      2.47 o 
   0   6   1     2650.78     2430.98     61.07 o 
   1   6   1      234.98      211.35      5.89 o 
   2   6   1      228.82      266.10     16.00 o 
   3   6   1      256.59      277.71      8.74 o 
   5   6   1      135.18      185.13      4.35 o 
   6   6   1      141.24      151.71      3.76 o 
   7   6   1       16.71       15.84      2.13 o 
   8   6   1      470.41      521.51     15.27 o 
   9   6   1      114.80      104.42      7.28 o 
  10   6   1        3.36        4.56      4.60 o 
 -10   7   1        0.26        5.55      2.46 o 
  -9   7   1        0.82       -1.38      1.85 o 
  -8   7   1        3.46       62.29      6.83 o 
  -7   7   1       86.92       84.09      2.69 o 
  -6   7   1       17.47       34.48      1.75 o 
  -5   7   1       20.93       20.13      1.20 o 
  -3   7   1      648.52      737.23     14.81 o 
  -2   7   1      170.89      189.07      8.39 o 
  -1   7   1       10.69       10.95      3.75 o 
   0   7   1     1120.94     1038.63     26.58 o 
   1   7   1     1005.02      943.57     24.18 o 
   2   7   1      456.78      401.72      9.31 o 
   3   7   1      587.77      748.89     19.42 o 
   4   7   1     2207.62     2195.09     43.08 o 
   5   7   1       25.71       22.34      1.21 o 
   6   7   1       76.82       77.28      4.22 o 
   7   7   1       81.55       75.51      4.88 o 
   8   7   1      411.48      363.96     11.35 o 
   9   7   1        1.07        0.71      2.67 o 
  10   7   1       16.09       15.84      3.87 o 
 -10   8   1        1.57        7.61      2.56 o 
  -9   8   1        0.69        2.22      1.48 o 
  -8   8   1        8.53        7.07      1.42 o 
  -7   8   1       60.25       61.52      2.40 o 
  -6   8   1       14.58       11.72      1.14 o 
  -5   8   1      725.82      826.59     15.19 o 
  -4   8   1      126.55      256.65      7.65 o 
  -3   8   1     2052.02     2120.56     37.83 o 
  -2   8   1        7.61        8.42      0.74 o 
  -1   8   1      103.46       98.02      4.40 o 
   0   8   1       68.64       62.30      2.50 o 
   1   8   1       88.08       95.12      3.24 o 
   2   8   1        0.36        0.59      0.61 o 
   3   8   1      611.71      862.54     45.60 o 
   4   8   1      901.55      848.86     19.30 o 
   5   8   1      239.07      366.79      7.22 o 
   6   8   1        3.55        2.95      1.12 o 
   7   8   1       72.12       67.09     10.01 o 
   8   8   1        0.45        0.81      1.44 o 
   9   8   1        3.38        1.38      2.67 o 
  10   8   1       14.18       15.36      5.36 o 
 -10   9   1        1.80        2.29      2.28 o 
  -9   9   1       39.14       38.47      2.57 o 
  -8   9   1      304.27      258.39      5.68 o 
  -7   9   1       26.59       24.69      1.73 o 
  -6   9   1       16.46       25.41      1.86 o 
  -4   9   1      818.66      883.25     16.08 o 
  -3   9   1       34.61       95.01      6.51 o 
  -2   9   1      181.85      204.00      6.52 o 
  -1   9   1        4.31        2.94      0.81 o 
   0   9   1       90.63       72.27      2.80 o 
   1   9   1       35.31       38.14      1.91 o 
   2   9   1      155.20      166.14      4.88 o 
   3   9   1     1230.28     1153.32     25.74 o 
   5   9   1      433.69      430.66      8.36 o 
   6   9   1       93.44       77.16      3.04 o 
   7   9   1        5.97        9.89      2.69 o 
   8   9   1       72.10      102.63      6.09 o 
   9   9   1       20.20       27.09      4.04 o 
  10   9   1        0.01       -4.60      3.06 o 
 -10  10   1        5.44        4.49      3.86 o 
  -9  10   1        0.43       -1.28      1.36 o 
  -8  10   1        0.10       22.55      1.83 o 
  -7  10   1       27.92       51.72      3.15 o 
  -6  10   1      588.92      543.72     10.57 o 
  -5  10   1       46.36       70.10      2.24 o 
  -4  10   1      660.74      731.04     14.91 o 
  -3  10   1       45.95       37.80      1.53 o 
  -2  10   1        2.61        6.27      1.47 o 
  -1  10   1      299.90      311.92     11.13 o 
   0  10   1     1874.75     1750.96     44.42 o 
   1  10   1      898.05      844.62     21.90 o 
   2  10   1      215.30      202.91      5.11 o 
   3  10   1       14.52       20.15      1.33 o 
   4  10   1      227.97      334.29      9.57 o 
   5  10   1      123.79      130.22      4.00 o 
   6  10   1      197.03      254.13      7.03 o 
   7  10   1      204.15      179.30      7.21 o 
   8  10   1      165.44      121.01      5.45 o 
   9  10   1        0.13       -2.61      1.74 o 
  10  10   1        1.79       -2.26      2.94 o 
 -10  11   1       43.93       42.86      4.16 o 
  -9  11   1       18.88       23.86      2.17 o 
  -8  11   1        5.83       10.38      1.73 o 
  -7  11   1      101.46      113.69      3.24 o 
  -6  11   1       80.67       76.47      2.60 o 
  -5  11   1      322.30      317.15      6.53 o 
  -4  11   1       71.69       53.35      2.13 o 
  -3  11   1       63.97      101.54      6.90 o 
  -2  11   1      204.98      202.34      4.78 o 
  -1  11   1      353.39      393.88     18.23 o 
   0  11   1     1984.75     2045.75     51.85 o 
   1  11   1      430.14      476.50     21.23 o 
   2  11   1        2.55       14.02      5.55 o 
   3  11   1     1934.54     1854.76     40.94 o 
   4  11   1        2.21       10.58      1.10 o 
   5  11   1       11.99       69.10      4.60 o 
   6  11   1       38.65       46.53      3.82 o 
   7  11   1      124.95      120.15      5.08 o 
   8  11   1        1.48        1.80      1.97 o 
   9  11   1       73.30       61.87      4.47 o 
  10  11   1        0.22       14.72      3.76 o 
 -10  12   1        8.69        9.93      2.80 o 
  -9  12   1      131.28      118.03      4.16 o 
  -8  12   1        2.15        0.43      1.29 o 
  -7  12   1      148.49      114.47      3.32 o 
  -6  12   1       19.64       48.05      3.96 o 
  -5  12   1      188.11      355.42      7.27 o 
  -4  12   1      640.25      686.63     16.22 o 
  -3  12   1     1877.30     1639.56     32.94 o 
  -2  12   1       11.88       25.21      1.97 o 
  -1  12   1     2242.44     2530.71    125.43 o 
   0  12   1      449.01      428.46     11.74 o 
   1  12   1     4443.00     4881.23    121.97 o 
   2  12   1      140.86      132.58      4.32 o 
   3  12   1      222.92      443.11     27.00 o 
   4  12   1      626.87      698.01     16.30 o 
   5  12   1      964.76      904.63     29.87 o 
   6  12   1      247.61      194.12      6.02 o 
   7  12   1       14.93       42.51      3.24 o 
   8  12   1        1.36        3.49      2.06 o 
   9  12   1       17.49       38.17      3.75 o 
  10  12   1       29.50       40.80      5.01 o 
 -10  13   1        3.40        3.34      3.18 o 
  -9  13   1        3.20        2.46      1.58 o 
  -8  13   1       68.04       66.46      3.27 o 
  -7  13   1      201.58      165.38      4.12 o 
  -6  13   1       12.93       19.32      3.46 o 
  -5  13   1      757.77      657.48     15.84 o 
  -4  13   1      225.04      237.03      6.81 o 
  -3  13   1       54.76      128.79      4.53 o 
  -2  13   1      199.32      233.83      6.03 o 
  -1  13   1     3049.18     2931.91     68.53 o 
   0  13   1      868.64      882.90     23.15 o 
   1  13   1       83.23      106.14      6.90 o 
   2  13   1      132.01      145.82      4.04 o 
   3  13   1      519.18      476.31     11.36 o 
   4  13   1      214.92      231.28      6.17 o 
   5  13   1      102.83      195.73      6.61 o 
   6  13   1      148.04      101.42      4.41 o 
   7  13   1       36.09       55.07      5.71 o 
   8  13   1       23.06       32.54      3.14 o 
   9  13   1        2.42       -0.46      2.11 o 
  -9  14   1        0.24        2.81      2.21 o 
  -8  14   1       46.72       77.79      4.59 o 
  -7  14   1       49.34       48.22      2.69 o 
  -6  14   1       57.36       51.62      2.70 o 
  -5  14   1       26.65       34.35      2.31 o 
  -4  14   1       62.84       57.47      2.69 o 
  -3  14   1      112.52      137.57      4.14 o 
  -2  14   1      248.44      245.71      5.77 o 
  -1  14   1       71.52       62.65      2.63 o 
   0  14   1     3761.19     3860.65    166.52 o 
   1  14   1      132.17      111.97      4.19 o 
   3  14   1       77.08      102.23      3.27 o 
   4  14   1       27.43       29.47      1.94 o 
   5  14   1       29.66       34.76      2.68 o 
   6  14   1       25.58       21.88      3.33 o 
   7  14   1       53.86       62.12      3.97 o 
   8  14   1      285.75      244.57      8.69 o 
   9  14   1        4.00        2.16      2.41 o 
  -9  15   1       10.92       14.51      2.78 o 
  -8  15   1      123.34      122.98      4.82 o 
  -7  15   1       47.85       39.12      3.14 o 
  -6  15   1      143.42      176.13      4.95 o 
  -5  15   1       97.13      132.49      4.49 o 
  -4  15   1      230.33      194.94      5.69 o 
  -3  15   1      474.13      476.29     11.60 o 
  -2  15   1        1.23       42.65      4.60 o 
  -1  15   1       85.98      102.15      3.71 o 
   0  15   1      529.67      548.72     14.99 o 
   1  15   1      119.09      123.29      3.63 o 
   2  15   1      464.46      469.64     11.21 o 
   3  15   1      265.53      308.26      7.80 o 
   4  15   1       95.70      113.01      3.76 o 
   5  15   1      317.90      294.53      9.13 o 
   6  15   1      332.44      301.13     12.06 o 
   7  15   1        4.10        9.72      2.38 o 
   8  15   1        1.93       24.71      2.98 o 
   9  15   1       15.19       19.72      3.15 o 
  -9  16   1        0.02        2.60      2.55 o 
  -8  16   1       47.92       46.52      3.72 o 
  -7  16   1       16.11       27.72      2.83 o 
  -6  16   1        0.01        2.51      1.41 o 
  -5  16   1      152.52      209.89      9.19 o 
  -4  16   1       90.34       89.98      5.95 o 
  -3  16   1      111.24      112.34      3.80 o 
  -2  16   1        9.52       28.78      1.91 o 
  -1  16   1       14.10       16.02      1.46 o 
   0  16   1        5.33        4.21      1.11 o 
   1  16   1        2.69        2.94      1.24 o 
   2  16   1      204.37      186.29      6.19 o 
   3  16   1       46.24       58.87      3.34 o 
   4  16   1      229.96      213.33      5.97 o 
   5  16   1      537.25      455.19     19.85 o 
   6  16   1        4.94        1.46      1.97 o 
   7  16   1      125.38      105.98      7.44 o 
   8  16   1        6.90        9.82      3.55 o 
   9  16   1        0.63       -2.92      2.19 o 
  -9  17   1        4.06        3.45      2.76 o 
  -8  17   1        3.46        5.38      2.19 o 
  -7  17   1       20.29       23.59      3.47 o 
  -6  17   1      435.64      383.18     10.05 o 
  -5  17   1      983.04      883.78     24.17 o 
  -4  17   1       23.73       51.24      7.09 o 
  -3  17   1       53.96       43.21      2.33 o 
  -2  17   1        6.28       22.85      2.43 o 
  -1  17   1       98.12      116.30      5.03 o 
   0  17   1       61.57       67.25      3.15 o 
   1  17   1      114.24      139.15      5.00 o 
   2  17   1      134.33      144.43      5.22 o 
   3  17   1       13.47       23.46      2.19 o 
   4  17   1      237.82      198.29      6.84 o 
   6  17   1      124.24      172.95      7.08 o 
   7  17   1        2.08       -0.29      2.05 o 
   8  17   1       14.05       10.52      2.53 o 
   9  17   1        0.06       -3.47      2.79 o 
  -9  18   1       10.43       20.09      4.60 o 
  -8  18   1       20.04       24.59      2.96 o 
  -7  18   1       56.16       53.38      4.00 o 
  -6  18   1      221.75      299.00      9.87 o 
  -5  18   1       64.29       69.12      3.99 o 
  -4  18   1       82.58       78.61      4.06 o 
  -3  18   1      151.11      125.71      4.23 o 
  -2  18   1      115.02      139.51      4.47 o 
  -1  18   1        0.06       -0.71      0.82 o 
   0  18   1       79.59       85.59      4.28 o 
   1  18   1        4.32        7.21      1.39 o 
   2  18   1      151.55      170.07      6.88 o 
   3  18   1        6.52       17.23      2.01 o 
   4  18   1       64.84       67.71      4.61 o 
   5  18   1       66.65       79.09      8.43 o 
   6  18   1      672.63      599.88     24.75 o 
   7  18   1        1.45       13.91      3.25 o 
   8  18   1        2.70        3.06      2.98 o 
   9  18   1       13.31       14.86      3.92 o 
  -8  19   1        6.18       13.39      2.46 o 
  -7  19   1      315.46      304.70      9.86 o 
  -6  19   1       26.71       32.71      3.38 o 
  -5  19   1       10.47       49.20      4.73 o 
  -4  19   1       11.95       22.66      2.53 o 
  -3  19   1     1345.94     1184.22     27.34 o 
  -2  19   1       34.90       38.68      2.30 o 
  -1  19   1       54.21       61.89      2.94 o 
   0  19   1       26.68       16.37      1.74 o 
   1  19   1        0.01        5.21      2.58 o 
   2  19   1        2.82        3.52      1.39 o 
   3  19   1      142.77      311.24     10.22 o 
   4  19   1       73.62       71.67      7.66 o 
   5  19   1      255.80      239.48     12.27 o 
   6  19   1        1.08        8.87      4.02 o 
   7  19   1      249.32      265.47     11.65 o 
   8  19   1       50.27       40.83      8.24 o 
  -8  20   1        9.58        7.68      2.35 o 
  -7  20   1       75.14       82.21      4.66 o 
  -6  20   1        0.95        3.30      1.74 o 
  -5  20   1      109.04      127.16      6.04 o 
  -4  20   1       98.08      101.50      4.77 o 
  -3  20   1      518.11      721.40     17.31 o 
  -2  20   1      424.49      421.67     10.68 o 
  -1  20   1       11.66        3.12      1.19 o 
   0  20   1        2.45        1.89      1.12 o 
   1  20   1        7.75        5.98      2.47 o 
   2  20   1      248.97      308.55      9.66 o 
   3  20   1     2040.24     1850.41     48.01 o 
   4  20   1      153.97      139.82     13.99 o 
   5  20   1       72.73       75.48      8.43 o 
   6  20   1       14.80       16.47      4.98 o 
   7  20   1        6.45       17.62      4.98 o 
   8  20   1        1.19        0.77      4.21 o 
  -8  21   1        1.78        5.56      2.19 o 
  -7  21   1        9.40        4.59      2.71 o 
  -6  21   1       64.40       56.70      7.66 o 
  -5  21   1       23.38       26.29      3.22 o 
  -4  21   1      675.10      607.01     17.50 o 
  -3  21   1      111.20      144.43      5.53 o 
  -2  21   1      343.44      347.84     13.42 o 
  -1  21   1       52.78       53.84      4.58 o 
   0  21   1        0.18       -0.21      1.75 o 
   1  21   1       11.70       18.98      2.83 o 
   2  21   1       13.51       65.29      9.19 o 
   3  21   1      249.66      245.46     17.25 o 
   4  21   1      172.54      233.00     14.56 o 
   5  21   1        0.51       -4.02      2.68 o 
   6  21   1        0.02       16.47      4.21 o 
   7  21   1        0.34       -1.92      3.83 o 
   8  21   1        5.34        9.96      4.98 o 
  -7  22   1        0.48       -0.22      3.06 o 
  -6  22   1        2.43        5.75      4.21 o 
  -5  22   1        9.49        9.69      4.79 o 
  -4  22   1       16.99       53.64      4.88 o 
  -3  22   1      287.49      280.62     11.66 o 
  -2  22   1      282.79      265.68     10.98 o 
  -1  22   1       10.64       14.81      2.98 o 
   0  22   1        0.46       -1.59      1.75 o 
   1  22   1       34.48       34.52      3.79 o 
   2  22   1      201.18      248.31     21.46 o 
   3  22   1       12.72       46.29      4.19 o 
   4  22   1      340.05      312.06     18.02 o 
   5  22   1       13.29        9.96      4.60 o 
   6  22   1       51.23       59.38      8.05 o 
   7  22   1        0.03       -4.98      3.45 o 
  -7  23   1        0.01        7.88      3.04 o 
  -6  23   1       30.73       36.01      6.51 o 
  -5  23   1       27.20       33.15      4.33 o 
  -4  23   1       18.23       17.91      3.38 o 
  -3  23   1      281.59      290.24     14.57 o 
  -2  23   1      284.00      296.22     12.06 o 
  -1  23   1      153.46      136.58      7.05 o 
   0  23   1        1.27        0.46      2.02 o 
   1  23   1       17.85       25.86      3.45 o 
   2  23   1      393.74      404.35     21.66 o 
   3  23   1      137.05      172.61     19.73 o 
   4  23   1       50.74       39.84      6.51 o 
   5  23   1       36.69       36.01      6.51 o 
   6  23   1       17.27        9.58      4.21 o 
   7  23   1        6.64        4.98      4.21 o 
  -7  24   1        0.14       -0.99      3.06 o 
  -6  24   1        1.73        3.06      4.60 o 
  -5  24   1        0.34       -3.43      4.21 o 
  -4  24   1       10.04       13.99      3.11 o 
  -3  24   1       31.57       47.29     10.34 o 
  -2  24   1       69.37       80.11      6.09 o 
  -1  24   1       79.48       72.16     13.03 o 
   0  24   1        7.31        2.93      2.30 o 
   1  24   1       37.09       42.44      4.33 o 
   2  24   1      121.33      127.79      8.81 o 
   3  24   1      103.06       92.34      8.43 o 
   4  24   1       52.64       59.76      8.05 o 
   5  24   1        0.12        1.15      3.45 o 
   6  24   1        1.94        6.13      4.21 o 
   7  24   1        0.88        0.00      4.21 o 
  -6  25   1        2.97        5.75      4.60 o 
  -5  25   1        0.56        1.65      2.56 o 
  -4  25   1        1.13       11.87      3.11 o 
  -3  25   1        0.06       26.05      5.36 o 
  -2  25   1      326.61      319.01     13.14 o 
  -1  25   1      285.62      238.37     10.56 o 
   0  25   1       39.01       46.13      4.61 o 
   1  25   1        0.76       29.26     11.68 o 
   2  25   1      402.40      394.48     15.32 o 
   3  25   1      191.78      177.43     12.65 o 
   4  25   1       59.73       60.91      8.05 o 
   5  25   1        0.37       -1.53      3.83 o 
   6  25   1       20.26       29.11      6.51 o 
  -6  26   1       20.00       18.00      5.75 o 
  -5  26   1       12.74        7.28      4.60 o 
  -4  26   1       64.20       54.02      5.40 o 
  -3  26   1       58.74       50.55      5.28 o 
  -2  26   1       36.00       20.84      3.65 o 
  -1  26   1        7.15       17.01      8.62 o 
   0  26   1      279.14      275.11     11.79 o 
   1  26   1       69.23       55.16      5.56 o 
   2  26   1        2.10        9.00      2.98 o 
   3  26   1        7.68        6.13      3.83 o 
   4  26   1       10.20       13.79      4.60 o 
   5  26   1        1.20        1.53      4.21 o 
   6  26   1        0.01        0.00      3.83 o 
  -5  27   1       22.57       23.37      5.75 o 
  -4  27   1       11.34        8.23      3.11 o 
  -3  27   1        6.58       -0.64      2.39 o 
  -2  27   1        5.42        2.00      2.68 o 
  -1  27   1        1.70        5.31      2.83 o 
   0  27   1        2.89        4.62      3.64 o 
   1  27   1        1.79        4.48      2.56 o 
   2  27   1        1.11        4.15      4.02 o 
   3  27   1        7.37        5.36      3.83 o 
   4  27   1        5.16        5.75      4.21 o 
   5  27   1       31.33       36.01      6.90 o 
  -5  28   1       12.29       19.54      6.13 o 
  -4  28   1        0.15       -1.92      2.71 o 
  -3  28   1       29.24       25.85      6.32 o 
  -2  28   1        4.55        0.57      2.71 o 
  -1  28   1        4.86        2.57      3.45 o 
   0  28   1        0.28        1.02      2.87 o 
   1  28   1        2.06        4.88      2.56 o 
   2  28   1        0.93       -2.30      3.06 o 
   3  28   1       32.36       26.43      5.75 o 
   4  28   1        3.37        6.90      4.60 o 
   5  28   1       13.31       14.56      4.98 o 
  -4  29   1       21.32       33.05      4.58 o 
  -3  29   1        8.20        5.33      4.98 o 
  -2  29   1        2.45        3.39      2.83 o 
  -1  29   1       49.91       46.39      5.42 o 
   0  29   1        0.30       -0.60      2.56 o 
   1  29   1        3.83        8.62      2.98 o 
   2  29   1       34.51       26.82      6.13 o 
   3  29   1        3.90        0.38      3.06 o 
   4  29   1       22.07       26.82      6.51 o 
  -3  30   1        2.66        6.90      3.11 o 
  -2  30   1       30.78       33.13      4.73 o 
  -1  30   1        0.49       -2.76      2.56 o 
   0  30   1       77.90       91.89     11.11 o 
   1  30   1       11.95       15.89      3.65 o 
   2  30   1        8.75       16.09      5.36 o 
   3  30   1       12.17        9.58      4.60 o 
  -2  31   1        2.31        0.16      2.83 o 
  -1  31   1        4.37        9.22      6.13 o 
   0  31   1       19.19       25.91      4.46 o 
   1  31   1       28.64       33.52      5.36 o 
   2  31   1        3.71       11.49      4.98 o 
 -10   0   2       55.22       57.15      3.81 o 
  -9   0   2       50.90       62.24      3.80 o 
  -8   0   2       48.49       54.74      6.49 o 
  -6   0   2      125.31      109.69      3.93 o 
  -4   0   2      579.51      598.15     14.02 o 
  -3   0   2      656.02      630.69     13.05 o 
  -2   0   2       62.71       55.61      3.04 o 
  -1   0   2     5461.72     4680.72    142.75 o 
   1   0   2    44717.78    47651.40   1462.11 o 
   2   0   2     1467.68     1332.56     44.82 o 
   3   0   2      179.90      132.06      7.09 o 
   5   0   2     1079.59      858.37     27.67 o 
   6   0   2       52.41       75.86      6.51 o 
   7   0   2      318.19      333.55     18.40 o 
   8   0   2      228.83      188.96     12.65 o 
   9   0   2       35.58       43.67      6.90 o 
  10   0   2       31.95       27.97      6.13 o 
 -10   1   2       38.89       31.51      2.15 o 
  -9   1   2        9.57        7.36      1.40 o 
  -8   1   2       13.08       22.99      1.83 o 
  -7   1   2       77.11       91.99      3.88 o 
  -6   1   2       24.08       40.61      4.60 o 
  -5   1   2      120.07      116.06      2.74 o 
  -4   1   2      302.91      304.98      5.49 o 
  -3   1   2      258.98      320.60     18.14 o 
  -2   1   2      181.51      178.54      3.15 o 
  -1   1   2    35575.36    35236.79    604.55 o 
   0   1   2    25632.39    26026.57    800.73 o 
   1   1   2        9.46       11.50      1.62 o 
   2   1   2       59.60       58.94      2.77 o 
   3   1   2     1448.39     1226.55     27.20 o 
   4   1   2       72.02      109.97      6.64 o 
   5   1   2       13.05       24.16      2.44 o 
   6   1   2      392.83      331.90      9.77 o 
   7   1   2      158.33      143.03      7.05 o 
   8   1   2      118.92      117.83      6.77 o 
   9   1   2       15.92       11.60      5.36 o 
  10   1   2        1.77        3.69      2.94 o 
 -10   2   2      104.09       96.81      3.64 o 
  -9   2   2      475.52      458.98      8.51 o 
  -8   2   2      238.89      218.24      4.77 o 
  -7   2   2      193.35      172.00      3.87 o 
  -6   2   2      100.60       90.46      2.57 o 
  -5   2   2      352.74      344.58      6.18 o 
  -4   2   2      102.78       95.28      2.36 o 
  -3   2   2      320.65      279.70      4.74 o 
  -2   2   2      559.36      496.25      8.10 o 
  -1   2   2     2709.28     2357.52     90.90 o 
   0   2   2     8360.27     8234.19    241.60 o 
   1   2   2    20467.79    19914.65    426.75 o 
   2   2   2        0.87        1.26      0.79 o 
   3   2   2       23.19       36.91      2.49 o 
   4   2   2       10.23       12.64      2.68 o 
   5   2   2      128.27      163.64      4.45 o 
   6   2   2       16.48       15.72      4.98 o 
   7   2   2       20.04       32.95      4.98 o 
   8   2   2      220.13      221.61     11.31 o 
   9   2   2      126.38      172.29     14.37 o 
  10   2   2        0.12       10.05      3.38 o 
 -10   3   2        0.01        4.95      1.65 o 
  -9   3   2       43.47       40.64      2.25 o 
  -8   3   2       87.47       76.24      2.80 o 
  -7   3   2       56.16       58.82      2.21 o 
  -6   3   2      159.23      164.28      3.61 o 
  -5   3   2      367.32      397.87      7.00 o 
  -4   3   2      528.55      566.45     10.08 o 
  -3   3   2      952.65      938.74     14.83 o 
  -2   3   2      378.02      371.02      8.02 o 
  -1   3   2     9096.84     8178.88    122.92 o 
   0   3   2       80.15       55.30      1.55 o 
   1   3   2     1176.51      962.39     25.09 o 
   2   3   2      560.44      447.22     14.92 o 
   4   3   2      754.53      812.39     18.35 o 
   5   3   2      697.29      671.04     18.30 o 
   6   3   2       86.28      114.65      4.51 o 
   7   3   2      151.78      137.81      6.91 o 
   8   3   2       19.95       21.51      3.52 o 
   9   3   2       15.34       17.87      3.52 o 
  10   3   2       72.25       69.86      6.23 o 
 -10   4   2       10.29       14.98      1.86 o 
  -9   4   2      244.93      241.13      5.68 o 
  -8   4   2       57.11       65.00      2.53 o 
  -7   4   2      168.27      179.32      4.02 o 
  -6   4   2        0.81        2.30      2.30 o 
  -5   4   2      302.24      241.58      4.70 o 
  -4   4   2      346.32      302.47      5.51 o 
  -3   4   2      170.13      155.24      3.08 o 
  -2   4   2        1.95        1.81      0.60 o 
  -1   4   2      208.20      169.64      3.95 o 
   0   4   2       11.01        5.16      0.68 o 
   1   4   2     3091.22     2694.69     58.94 o 
   2   4   2       69.30       71.14      8.07 o 
   3   4   2        0.00        5.15      1.01 o 
   4   4   2       89.79      152.19     10.31 o 
   5   4   2      229.22      262.10      7.94 o 
   6   4   2      319.38      308.09      9.35 o 
   7   4   2      330.07      306.71     12.06 o 
   8   4   2       87.11       84.29      5.78 o 
   9   4   2       20.93       47.50      6.90 o 
  10   4   2       23.96       31.14      4.46 o 
 -10   5   2       22.73       26.33      2.23 o 
  -9   5   2       12.54       11.62      1.68 o 
  -8   5   2       13.65       16.68      1.61 o 
  -7   5   2      139.14      115.76      3.10 o 
  -6   5   2       41.07       45.66      1.87 o 
  -5   5   2      506.92      576.76      9.71 o 
  -4   5   2      863.71      829.99     14.19 o 
  -3   5   2      335.19      304.62      5.36 o 
  -2   5   2      253.35      275.68     10.47 o 
  -1   5   2      355.32      321.83      5.76 o 
   0   5   2     1676.03     1500.66     29.47 o 
   1   5   2       73.33       72.69      2.26 o 
   2   5   2      616.09      512.27     17.25 o 
   3   5   2       86.17       92.74      4.31 o 
   4   5   2      315.23      359.72     16.63 o 
   5   5   2      853.11      841.60     22.59 o 
   6   5   2       17.04       17.71      2.03 o 
   7   5   2       18.56       30.67      3.52 o 
   8   5   2      102.13       95.38      6.71 o 
   9   5   2       19.92       20.39      7.28 o 
  10   5   2        4.36        5.12      2.94 o 
 -10   6   2        6.59        8.06      1.66 o 
  -9   6   2        0.49        1.38      1.33 o 
  -8   6   2      384.27      346.92      7.19 o 
  -7   6   2      100.68      122.42      3.44 o 
  -6   6   2       65.49       92.93      2.59 o 
  -5   6   2      188.61      185.75      3.86 o 
  -4   6   2      194.69      219.01      4.79 o 
  -3   6   2        4.76        2.07      0.63 o 
  -2   6   2        9.59       13.19      0.83 o 
  -1   6   2      207.77      209.28      3.94 o 
   0   6   2     1954.62     1837.26     46.64 o 
   1   6   2      114.75       92.07      2.70 o 
   2   6   2        9.09       20.42      2.65 o 
   3   6   2       14.23       13.50      1.33 o 
   5   6   2       42.92       65.54      3.15 o 
   6   6   2      114.29      104.40      4.32 o 
   7   6   2      268.96      262.01      8.52 o 
   8   6   2       78.87      112.86     11.49 o 
   9   6   2       23.82       20.40      3.79 o 
  10   6   2       20.16       15.36      3.79 o 
 -10   7   2       29.60       25.52      2.42 o 
  -9   7   2       37.90       33.32      2.20 o 
  -8   7   2       76.63       80.79      2.99 o 
  -7   7   2       10.48       31.79      3.45 o 
  -6   7   2      291.43      289.35      5.96 o 
  -5   7   2        1.98       11.85      3.70 o 
  -4   7   2     1321.18     1287.39     20.23 o 
  -3   7   2      843.29      850.04     13.55 o 
  -2   7   2      162.26      166.57      3.42 o 
  -1   7   2        6.02        3.09      0.70 o 
   0   7   2       42.20       36.21      1.59 o 
   1   7   2        1.11        1.26      0.65 o 
   2   7   2      138.88      115.38      3.19 o 
   3   7   2      460.87      392.25     19.96 o 
   4   7   2      710.83      739.58     63.06 o 
   5   7   2      153.70      144.65      5.14 o 
   7   7   2      426.12      354.15     10.89 o 
   8   7   2       37.05       30.48      4.21 o 
   9   7   2       63.13       67.08      5.78 o 
  10   7   2       10.05       11.46      3.65 o 
 -10   8   2       25.19       28.37      2.45 o 
  -9   8   2      247.11      243.59      7.25 o 
  -8   8   2       27.69       18.97      1.68 o 
  -7   8   2      176.18      158.72      4.03 o 
  -6   8   2        2.60        5.98      1.03 o 
  -5   8   2      303.11      294.52      6.28 o 
  -4   8   2      623.12      711.41     22.97 o 
  -3   8   2     1158.72     1063.44     17.94 o 
  -2   8   2      460.33      482.91      9.33 o 
  -1   8   2      114.86      119.35      3.46 o 
   0   8   2        5.56       12.79      1.29 o 
   1   8   2        1.46        0.38      0.83 o 
   2   8   2       14.90       11.58      2.01 o 
   3   8   2      332.51      377.95     21.10 o 
   4   8   2     1362.98     1445.83     66.98 o 
   6   8   2       60.53       51.07      3.28 o 
   7   8   2       79.78       94.76      4.60 o 
   8   8   2       79.98       79.12      5.42 o 
   9   8   2      250.03      248.61     11.24 o 
  10   8   2       62.38       77.83      6.77 o 
 -10   9   2       87.81       77.86      3.87 o 
  -9   9   2       70.54       68.12      3.05 o 
  -8   9   2      154.33      118.67      3.57 o 
  -7   9   2      169.63      154.39      4.29 o 
  -6   9   2       32.33       31.29      1.75 o 
  -5   9   2        9.27       13.83      1.18 o 
  -4   9   2        0.14       -0.16      0.66 o 
  -3   9   2      197.54      225.88      4.53 o 
  -2   9   2      340.62      352.02      7.83 o 
  -1   9   2      338.16      277.39      6.88 o 
   0   9   2        2.78        5.29      1.11 o 
   1   9   2      240.58      245.62      7.13 o 
   2   9   2      426.12      424.86     10.00 o 
   3   9   2      107.89      151.77      9.29 o 
   4   9   2        6.98        8.03      2.17 o 
   5   9   2       94.25       91.54      4.85 o 
   6   9   2       85.57       75.24      4.28 o 
   7   9   2      198.88      187.72      6.85 o 
   8   9   2       43.33       35.61      5.55 o 
   9   9   2       63.24       71.03      6.09 o 
  10   9   2        1.54       13.98      3.79 o 
 -10  10   2        0.25        1.47      1.63 o 
  -9  10   2       11.86       18.02      1.82 o 
  -8  10   2       52.29       43.55      2.38 o 
  -7  10   2      238.69      214.42      4.99 o 
  -6  10   2        3.50        8.63      1.29 o 
  -5  10   2       22.45       18.72      1.59 o 
  -4  10   2       70.10       46.89      1.78 o 
  -3  10   2      507.38      539.13     10.48 o 
  -2  10   2        0.67        0.73      0.51 o 
  -1  10   2      165.74      152.41      5.08 o 
   0  10   2      230.80      213.59      6.62 o 
   1  10   2       48.66       52.98      2.53 o 
   2  10   2        5.31        9.11      0.92 o 
   3  10   2       16.50       18.92      1.47 o 
   4  10   2      174.05      124.37      4.64 o 
   5  10   2        0.49       -0.61      0.69 o 
   6  10   2       77.80       82.39      4.85 o 
   7  10   2       27.77       36.01      5.75 o 
   8  10   2       29.12       30.93      4.04 o 
   9  10   2       54.54       68.97      6.05 o 
  10  10   2        0.38        1.18      3.12 o 
 -10  11   2        2.52        3.69      1.76 o 
  -9  11   2       12.54        9.73      1.65 o 
  -8  11   2       22.52       22.27      2.01 o 
  -7  11   2        6.36        7.52      1.40 o 
  -6  11   2      108.09      100.69      4.90 o 
  -5  11   2      131.83      125.79      3.68 o 
  -4  11   2      390.20      387.77      7.26 o 
  -3  11   2      104.06      122.90      5.12 o 
  -2  11   2      126.80      151.65      3.54 o 
  -1  11   2        2.40        6.90      1.33 o 
   0  11   2       30.05       21.93      1.91 o 
   1  11   2      122.09      122.39      4.26 o 
   2  11   2      104.98      108.25      3.70 o 
   3  11   2      270.75      287.40      7.21 o 
   4  11   2      157.72      204.60     12.75 o 
   5  11   2       63.86       70.32      5.37 o 
   6  11   2      115.45      111.63      4.84 o 
   7  11   2       47.12       47.79      5.94 o 
   8  11   2        1.14        2.87      2.11 o 
   9  11   2       28.63       28.35      4.31 o 
  -9  12   2        4.77        9.18      1.82 o 
  -8  12   2        0.85       -0.55      1.24 o 
  -7  12   2        1.11        1.43      1.12 o 
  -6  12   2       20.03       27.89      2.02 o 
  -5  12   2       78.22       74.41      2.62 o 
  -4  12   2        2.87        6.76      1.44 o 
  -3  12   2       20.58       22.75      1.32 o 
  -2  12   2      425.28      412.73     10.52 o 
  -1  12   2       63.32       59.04      3.17 o 
   0  12   2       51.29       55.61      2.86 o 
   1  12   2      579.65      567.02     15.42 o 
   2  12   2        4.70       10.23      1.56 o 
   3  12   2        0.00       -0.02      0.76 o 
   4  12   2      193.67      183.58      8.04 o 
   5  12   2       12.33       11.26      3.12 o 
   6  12   2        1.20        0.57      1.49 o 
   7  12   2       51.09       48.40      4.00 o 
   8  12   2        1.26       -0.39      1.99 o 
   9  12   2        0.05        1.62      2.83 o 
  -9  13   2        5.37        8.74      2.05 o 
  -8  13   2        1.36        6.33      1.44 o 
  -7  13   2       12.99       16.26      2.65 o 
  -6  13   2      182.64      157.77      4.17 o 
  -5  13   2      155.21      144.02      3.76 o 
  -4  13   2      119.76      127.14      5.77 o 
  -3  13   2       87.19       82.97      2.79 o 
  -2  13   2        0.22        1.32      1.00 o 
  -1  13   2      110.43      125.37      4.20 o 
   0  13   2       10.15       14.15      1.89 o 
   1  13   2      130.54      153.15      5.28 o 
   2  13   2       88.46       75.96      2.66 o 
   3  13   2       25.01       26.66      2.06 o 
   4  13   2      358.22      354.28     10.54 o 
   5  13   2        1.77        7.97      2.49 o 
   6  13   2      179.31      151.25      8.34 o 
   7  13   2       71.71       65.23      4.19 o 
   8  13   2       64.61       52.19      5.71 o 
   9  13   2       75.98       71.35      6.05 o 
  -9  14   2       40.56       44.21      4.81 o 
  -8  14   2       12.10       10.45      1.73 o 
  -7  14   2       31.81       25.02      2.21 o 
  -6  14   2      477.86      411.69      9.53 o 
  -5  14   2       78.43       90.75      5.87 o 
  -4  14   2      272.08      245.54      7.08 o 
  -3  14   2       24.08       36.26      2.81 o 
  -2  14   2       67.58       65.02      3.93 o 
  -1  14   2      513.47      469.30     11.82 o 
   0  14   2      735.95      715.53     19.34 o 
   1  14   2       27.63       32.00      3.20 o 
   2  14   2        0.06        0.71      1.06 o 
   3  14   2      534.14      492.79     11.82 o 
   4  14   2      186.46      185.86     14.09 o 
   5  14   2      314.31      279.95      8.83 o 
   7  14   2       19.56       13.03      2.46 o 
   8  14   2        3.16        4.51      2.19 o 
   9  14   2        0.22        2.57      2.83 o 
  -9  15   2       12.81       11.51      2.10 o 
  -8  15   2      206.04      163.31      4.97 o 
  -7  15   2      180.11      179.13      5.23 o 
  -6  15   2       39.74       54.61      4.20 o 
  -5  15   2      104.57       96.54      4.00 o 
  -4  15   2       90.40       76.89      3.62 o 
  -3  15   2      150.12      140.42      4.77 o 
  -2  15   2      119.71      144.80     12.04 o 
  -1  15   2      336.12      341.42     11.26 o 
   0  15   2       34.47       43.06      2.86 o 
   1  15   2      131.27      119.91      4.61 o 
   2  15   2      519.53      516.97     14.53 o 
   3  15   2      100.79      106.78      4.94 o 
   4  15   2        5.62        6.13      2.17 o 
   5  15   2       41.35       58.41      8.89 o 
   6  15   2      126.46      125.02      5.27 o 
   7  15   2      187.02      168.25      8.51 o 
   8  15   2       11.02       19.92      3.59 o 
   9  15   2       14.77        7.77      3.38 o 
  -9  16   2       13.95       12.08      2.72 o 
  -8  16   2        0.54        4.95      2.19 o 
  -7  16   2      177.93      157.46      5.68 o 
  -6  16   2      315.58      313.05      8.90 o 
  -5  16   2       18.83       40.61      5.36 o 
  -4  16   2      358.98      326.30      8.90 o 
  -3  16   2       90.05       81.92      3.68 o 
  -2  16   2      521.43      537.38     13.46 o 
  -1  16   2       40.38       33.81      2.31 o 
   0  16   2      109.18      123.92      4.70 o 
   1  16   2      382.32      356.30     13.29 o 
   2  16   2      277.53      276.09      8.53 o 
   3  16   2       11.33        9.02      2.12 o 
   4  16   2      181.37      170.51     11.11 o 
   5  16   2      728.40      654.60     22.92 o 
   6  16   2      228.50      206.41     12.07 o 
   7  16   2       66.96       74.17      5.94 o 
   8  16   2       98.37       84.17     12.64 o 
   9  16   2       31.20       25.67      6.51 o 
  -9  17   2        2.63        2.24      2.19 o 
  -8  17   2       63.63       56.68      4.22 o 
  -7  17   2        7.86        6.86      2.38 o 
  -6  17   2      399.03      383.56     10.50 o 
  -5  17   2       25.53       36.58      4.41 o 
  -4  17   2      633.06      572.15     14.33 o 
  -3  17   2      131.27      124.29      4.43 o 
  -2  17   2      152.24      134.86      4.66 o 
  -1  17   2       39.14       39.89      2.86 o 
   0  17   2       13.46       13.33      1.83 o 
   1  17   2        0.01        1.60      1.43 o 
   2  17   2        0.83        3.04      1.29 o 
   3  17   2        6.17        3.78      3.06 o 
   4  17   2        0.61        1.15      2.68 o 
   5  17   2      501.43      458.42     17.08 o 
   6  17   2      131.29      143.52      7.57 o 
   7  17   2        0.85        0.04      2.56 o 
   8  17   2       58.50       56.95      5.55 o 
  -8  18   2        8.85       14.82      4.49 o 
  -7  18   2       84.27       82.75      6.53 o 
  -6  18   2       30.26       40.85      3.10 o 
  -5  18   2      672.73      629.75     18.31 o 
  -4  18   2       60.65       88.17     12.90 o 
  -3  18   2      220.05      205.04      6.29 o 
  -2  18   2      140.37      144.89      7.85 o 
  -1  18   2        0.66       -0.05      1.04 o 
   0  18   2       19.73       12.63      2.08 o 
   1  18   2      145.05      145.39      6.56 o 
   2  18   2      173.92      155.77      5.73 o 
   3  18   2      166.35      159.47      7.59 o 
   4  18   2      632.52      548.12     19.67 o 
   5  18   2       74.19      136.01     10.34 o 
   6  18   2       44.85       47.79      4.88 o 
   7  18   2       96.26       83.52     11.30 o 
   8  18   2       81.16       78.44      6.60 o 
  -8  19   2       11.92       10.63      2.51 o 
  -7  19   2       39.14       46.40      3.30 o 
  -6  19   2        1.58        2.93      1.75 o 
  -5  19   2      399.82      404.54     12.69 o 
  -4  19   2       56.20       58.63      3.39 o 
  -3  19   2       21.49       24.94      2.53 o 
  -2  19   2      304.71      279.45      8.98 o 
  -1  19   2       26.97       24.21      2.20 o 
   0  19   2       29.51       24.14      2.53 o 
   1  19   2       39.47       38.63      2.83 o 
   2  19   2      126.22      130.53      5.28 o 
   3  19   2      354.58      324.22     12.74 o 
   4  19   2        0.07        0.00      2.02 o 
   6  19   2       18.83       15.17      3.38 o 
   7  19   2       90.54       96.31      6.90 o 
   8  19   2       29.60       23.89      4.31 o 
  -8  20   2        6.81        8.83      2.97 o 
  -7  20   2        1.51        3.15      1.70 o 
  -6  20   2       13.75       27.03      2.62 o 
  -5  20   2       36.12       46.17      3.84 o 
  -4  20   2      238.21      228.41      7.02 o 
  -3  20   2       62.55       72.83      9.13 o 
  -2  20   2       78.90       76.31      3.69 o 
  -1  20   2        2.41        3.32      1.81 o 
   0  20   2        2.43       -0.38      2.17 o 
   1  20   2       65.79       60.31      3.50 o 
   2  20   2       20.48       22.57      2.41 o 
   3  20   2      188.11      175.23      8.26 o 
   4  20   2        0.75        3.06      3.06 o 
   5  20   2      169.69      155.35      7.99 o 
   6  20   2      122.53      109.75      6.90 o 
   7  20   2        1.62        0.00      2.71 o 
   8  20   2        2.05        1.05      3.11 o 
  -7  21   2       34.25       38.38      3.15 o 
  -6  21   2      117.65       94.47      4.34 o 
  -5  21   2       17.35       17.55      2.69 o 
  -4  21   2      191.67      211.88      6.63 o 
  -3  21   2      366.96      334.38     10.23 o 
  -2  21   2       80.58       76.25      4.81 o 
  -1  21   2       45.53       41.13      2.81 o 
   0  21   2       20.75       18.13      2.31 o 
   1  21   2        5.00        4.87      1.74 o 
   2  21   2      168.58      161.99      6.19 o 
   3  21   2       34.49       35.89      3.92 o 
   4  21   2      267.39      241.61     14.57 o 
   5  21   2        0.25       -1.17      2.29 o 
   6  21   2        0.78        0.47      4.41 o 
   7  21   2       32.03       34.36      4.73 o 
  -7  22   2       17.11       15.76      3.60 o 
  -6  22   2        9.84        9.68      2.82 o 
  -5  22   2       40.05       35.71      3.46 o 
  -4  22   2        0.07        2.65      1.17 o 
  -3  22   2      208.90      202.29      6.86 o 
  -2  22   2       45.68       45.05      3.07 o 
  -1  22   2       24.47       30.79      3.83 o 
   0  22   2       39.06       35.81      3.59 o 
   1  22   2      440.89      403.75     14.81 o 
   2  22   2       57.67       66.41      4.96 o 
   3  22   2        2.94        5.75      2.44 o 
   4  22   2      128.09      145.12      8.24 o 
   5  22   2        3.05        3.83      3.83 o 
   6  22   2       26.69       23.37      5.75 o 
   7  22   2        7.24        3.45      4.21 o 
  -7  23   2        0.44        2.35      3.08 o 
  -6  23   2        7.23       12.55      2.48 o 
  -5  23   2        6.43        4.57      2.08 o 
  -4  23   2       22.49       25.77      2.49 o 
  -3  23   2       50.42       50.00      4.47 o 
  -2  23   2       53.60       53.71      3.83 o 
  -1  23   2        2.25        2.48      3.45 o 
   0  23   2       91.87       91.53      5.78 o 
   1  23   2       95.16       88.70      5.67 o 
   2  23   2      141.16      120.32      9.96 o 
   3  23   2        2.35        8.04      3.83 o 
   4  23   2       48.34       50.95      7.28 o 
   5  23   2       10.68        7.66      4.21 o 
   6  23   2       27.96       22.60      5.75 o 
   7  23   2        0.68       -2.30      3.83 o 
  -6  24   2       48.41       45.42      5.55 o 
  -5  24   2       12.86       13.81      3.38 o 
  -4  24   2       14.36        6.15      5.55 o 
  -3  24   2      217.89      203.12      9.74 o 
  -2  24   2      290.80      294.70     12.31 o 
  -1  24   2       57.76       48.49      4.85 o 
   0  24   2       41.59       43.14      4.46 o 
   1  24   2      272.92      291.73     12.04 o 
   2  24   2      392.63      364.62     20.70 o 
   3  24   2       26.14       28.35      5.75 o 
   4  24   2        5.27        4.98      3.83 o 
   5  24   2        3.79        8.04      3.83 o 
   6  24   2       17.90       24.13      5.75 o 
  -6  25   2       16.12       14.94      4.06 o 
  -5  25   2        2.92        3.26      2.98 o 
  -4  25   2       87.80       79.32      6.63 o 
  -3  25   2        0.74        0.57      2.44 o 
  -2  25   2       37.66       37.23      4.58 o 
  -1  25   2        4.95        2.68      3.45 o 
   0  25   2        9.28        3.98      2.67 o 
   1  25   2       12.05       11.76      3.11 o 
   2  25   2        1.66        4.98      3.45 o 
   3  25   2        0.60        0.77      3.45 o 
   4  25   2       46.54       47.89      7.28 o 
   5  25   2        6.97       14.17      4.98 o 
   6  25   2        2.69       -1.53      3.06 o 
  -5  26   2        1.53        1.72      2.98 o 
  -4  26   2       28.82       24.29      4.04 o 
  -3  26   2       44.18       31.46      4.33 o 
  -2  26   2        0.03       -1.92      2.44 o 
  -1  26   2        1.18       -1.92      2.44 o 
   0  26   2        1.25        0.52      2.29 o 
   1  26   2       12.29        7.79      2.83 o 
   2  26   2        0.77       -3.83      3.06 o 
   3  26   2        2.38       -2.68      3.45 o 
   4  26   2       14.72        8.81      4.21 o 
   5  26   2       13.05        7.28      4.21 o 
  -5  27   2       29.75       29.69      4.60 o 
  -4  27   2        6.27        4.16      3.11 o 
  -3  27   2       26.17       31.49      4.58 o 
  -2  27   2        2.07       -1.71      2.29 o 
  -1  27   2        4.71        2.46      2.83 o 
   0  27   2       67.49       79.96      6.33 o 
   1  27   2       17.21       12.64      4.98 o 
   2  27   2        9.89        8.81      4.60 o 
   3  27   2        7.50        4.21      3.83 o 
   4  27   2        2.38        5.75      4.21 o 
   5  27   2        3.21       -1.92      3.83 o 
  -4  28   2        4.28        9.36      5.17 o 
  -3  28   2        7.05        5.06      6.70 o 
  -2  28   2       15.87       14.17      3.52 o 
  -1  28   2        9.76        5.75      2.98 o 
   0  28   2       14.05       18.43      4.21 o 
   1  28   2       19.12        4.60      4.21 o 
   2  28   2        1.41        2.68      3.83 o 
   3  28   2        8.73        6.90      4.21 o 
   4  28   2        0.47        3.45      3.83 o 
  -3  29   2       14.86       19.45      9.00 o 
  -2  29   2        0.01       -3.06      2.44 o 
  -1  29   2        0.03        3.61      4.21 o 
   0  29   2        5.63        4.21      4.21 o 
   1  29   2        5.93        5.36      4.21 o 
   2  29   2       22.38       22.98      6.13 o 
   3  29   2       14.85       10.73      4.60 o 
  -2  30   2        7.71        5.09      5.55 o 
  -1  30   2       12.28       12.43      3.64 o 
   0  30   2       17.42       14.05      3.79 o 
   1  30   2        0.44       -3.45      3.83 o 
   2  30   2        0.90       -1.53      3.45 o 
 -10   1   3        5.87        8.68      1.63 o 
  -9   1   3       10.04       10.01      1.53 o 
  -8   1   3      338.76      307.02      6.31 o 
  -7   1   3      302.66      283.03      5.80 o 
  -6   1   3       42.92       43.51      2.05 o 
  -5   1   3       51.37       54.52      2.09 o 
  -4   1   3        0.16        0.34      0.62 o 
  -3   1   3        5.24        6.22      0.75 o 
  -2   1   3       37.76       42.07      1.93 o 
  -1   1   3      170.63      173.23      3.54 o 
   0   1   3      389.50      280.22      5.93 o 
   1   1   3      125.25      116.84      2.98 o 
   2   1   3     1912.31     1783.49     39.49 o 
   3   1   3      159.19      166.28      4.52 o 
   4   1   3      125.61      117.29      4.33 o 
   5   1   3        0.03        1.76      4.41 o 
   6   1   3       18.58       13.02      2.44 o 
   7   1   3        9.92       14.94      4.21 o 
   8   1   3       33.73       43.66      4.46 o 
   9   1   3       51.69       64.62      5.82 o 
  10   1   3      100.40       96.07      7.85 o 
 -10   2   3       34.72       32.41      2.30 o 
  -9   2   3       66.22       70.54      3.04 o 
  -8   2   3        1.02        0.80      1.19 o 
  -7   2   3      305.65      260.78      5.49 o 
  -6   2   3       26.94       24.36      1.60 o 
  -5   2   3       70.99       61.10      2.19 o 
  -4   2   3       46.46       55.39      1.88 o 
  -3   2   3     1198.77     1063.65     15.29 o 
  -2   2   3       14.20       22.25      1.78 o 
  -1   2   3      357.41      315.84      6.22 o 
   0   2   3        3.12        0.96      0.41 o 
   1   2   3       29.28       29.25      1.48 o 
   2   2   3      753.16      673.06     15.38 o 
   3   2   3      272.01      296.60      7.27 o 
   4   2   3       67.42       74.77      3.15 o 
   5   2   3        6.38        4.39      1.75 o 
   6   2   3      172.62      137.37      6.91 o 
   7   2   3       89.30       95.74      5.82 o 
   8   2   3       26.92       28.75      3.79 o 
   9   2   3       58.33       60.54      5.69 o 
  10   2   3       25.07       28.26      4.60 o 
 -10   3   3       11.52       12.56      1.72 o 
  -9   3   3       75.77       78.35      3.09 o 
  -8   3   3       21.88       22.16      1.75 o 
  -7   3   3      344.48      302.06      6.07 o 
  -6   3   3      718.34      666.51     11.37 o 
  -5   3   3      264.43      256.71      5.12 o 
  -4   3   3       95.15       93.66      2.39 o 
  -3   3   3      376.67      348.80      5.86 o 
  -2   3   3     2550.41     2421.65     37.23 o 
  -1   3   3       36.39       47.38      1.55 o 
   0   3   3       95.50       57.76      1.73 o 
   1   3   3      220.95      164.69      3.43 o 
   2   3   3        0.67        1.37      0.94 o 
   3   3   3      371.99      381.49     10.97 o 
   4   3   3      101.08      109.80      4.22 o 
   5   3   3       62.65       51.32      4.06 o 
   7   3   3      121.83      121.68      6.77 o 
   8   3   3      195.25      180.69      8.80 o 
   9   3   3      164.77      151.47     14.18 o 
  10   3   3      102.96      101.61      7.45 o 
 -10   4   3      132.07      126.49      3.85 o 
  -9   4   3      193.24      202.05      4.86 o 
  -8   4   3      187.27      177.80      4.32 o 
  -7   4   3      615.90      554.14      9.92 o 
  -6   4   3       22.50       29.69      1.71 o 
  -5   4   3       15.29       12.26      1.29 o 
  -4   4   3      398.01      355.99      6.13 o 
  -3   4   3      742.68      716.49     11.75 o 
  -2   4   3       24.55       22.51      1.13 o 
  -1   4   3      452.15      407.61      6.82 o 
   0   4   3     3938.94     3688.85     59.33 o 
   1   4   3      287.56      293.30      5.65 o 
   2   4   3      108.36       99.83      3.48 o 
   3   4   3     1326.21     1322.92     34.64 o 
   4   4   3      579.94      620.94     17.09 o 
   5   4   3       61.87       61.53      3.67 o 
   6   4   3        1.15        1.72      1.90 o 
   7   4   3      380.27      387.21     15.03 o 
   8   4   3      135.54      123.22      6.91 o 
   9   4   3      217.35      220.90     10.43 o 
  10   4   3       73.69       66.17      6.09 o 
 -10   5   3       28.34       23.02      2.18 o 
  -9   5   3       54.13       50.05      2.56 o 
  -8   5   3       71.49       71.03      3.39 o 
  -7   5   3      166.54      153.14      3.87 o 
  -6   5   3       10.64       12.48      1.32 o 
  -5   5   3      283.29      273.27      5.39 o 
  -4   5   3       58.01       60.32      1.96 o 
  -3   5   3        7.50        9.10      1.56 o 
  -2   5   3      436.35      357.21      5.90 o 
  -1   5   3       41.83       48.76      1.49 o 
   0   5   3       56.70       50.88      1.68 o 
   1   5   3        3.67        7.46      1.03 o 
   2   5   3      483.23      431.18     10.22 o 
   3   5   3      343.94      337.78     12.17 o 
   4   5   3        0.09        1.06      1.06 o 
   5   5   3        4.16       12.11      2.74 o 
   6   5   3        1.81        6.32      2.17 o 
   7   5   3       83.04       83.21      5.94 o 
   8   5   3        5.92        5.82      2.83 o 
   9   5   3      115.32      107.90      7.04 o 
  10   5   3        1.15       -1.53      2.71 o 
 -10   6   3       18.43       23.88      2.20 o 
  -9   6   3       51.68       46.06      2.66 o 
  -8   6   3       10.30       11.30      2.08 o 
  -7   6   3       94.69       97.42      3.11 o 
  -6   6   3      244.37      230.04      4.85 o 
  -5   6   3       70.05       63.42      2.25 o 
  -4   6   3      147.40      135.91      3.12 o 
  -3   6   3      395.81      406.88      7.13 o 
  -2   6   3      100.82      110.00      2.37 o 
  -1   6   3      260.95      237.47      4.67 o 
   0   6   3        0.44        0.85      0.48 o 
   1   6   3      342.21      344.25      6.58 o 
   2   6   3      230.17      240.86      6.59 o 
   3   6   3      618.30      644.91     17.64 o 
   4   6   3        1.21        2.19      1.11 o 
   5   6   3       32.94       41.61      2.82 o 
   6   6   3      554.05      525.74     19.11 o 
   7   6   3      201.34      200.61      9.20 o 
   8   6   3        7.57        0.65      2.67 o 
   9   6   3      113.95       95.17     10.15 o 
  10   6   3       49.02       45.95      5.55 o 
 -10   7   3        0.29       -0.44      1.84 o 
  -9   7   3        4.91        4.17      2.15 o 
  -8   7   3       62.72       61.63      2.97 o 
  -7   7   3      139.45      118.47      3.35 o 
  -6   7   3      215.46      202.18      4.47 o 
  -5   7   3      485.63      443.78      7.90 o 
  -4   7   3      105.21       93.62      2.68 o 
  -3   7   3      293.96      288.67      6.29 o 
  -2   7   3        1.06        0.92      0.56 o 
  -1   7   3      117.63       86.71      2.17 o 
   0   7   3       56.02       72.49      2.26 o 
   1   7   3        0.89        1.20      0.73 o 
   2   7   3      127.81      138.25      4.44 o 
   3   7   3      200.78      190.70      6.25 o 
   4   7   3       17.07       11.49      1.84 o 
   5   7   3        8.52       12.26      2.68 o 
   6   7   3        3.61        5.36      3.06 o 
   7   7   3        8.55        5.88      2.67 o 
   8   7   3       12.98       10.86      3.64 o 
   9   7   3       72.12       72.74      6.48 o 
 -10   8   3        5.33        3.43      1.59 o 
  -9   8   3       33.19       35.17      2.51 o 
  -8   8   3        2.18        2.33      1.30 o 
  -7   8   3       72.36       65.35      2.85 o 
  -6   8   3        2.04       -0.21      0.98 o 
  -5   8   3       27.24       24.60      1.44 o 
  -4   8   3      298.25      365.36      6.58 o 
  -3   8   3      234.25      236.97      4.57 o 
  -2   8   3      364.02      377.58      6.19 o 
  -1   8   3        3.65        4.64      0.68 o 
   0   8   3       55.67       57.17      2.24 o 
   1   8   3        5.96        3.17      0.85 o 
   2   8   3      916.19      817.66     18.70 o 
   3   8   3      231.44      238.88     10.54 o 
   4   8   3      538.53      514.30     14.53 o 
   5   8   3      157.94      140.05      5.27 o 
   6   8   3        8.43        9.06      2.32 o 
   7   8   3       46.22       51.43      5.56 o 
   8   8   3       11.21        9.03      3.11 o 
   9   8   3       15.36       17.98      3.92 o 
  -9   9   3        3.78        2.33      1.43 o 
  -8   9   3        2.72        2.07      1.32 o 
  -7   9   3      176.52      159.08      4.30 o 
  -6   9   3      141.36      135.60      3.78 o 
  -5   9   3      126.39      126.14      3.30 o 
  -4   9   3      151.02      158.52      3.86 o 
  -3   9   3       74.62       91.38      2.32 o 
  -2   9   3       41.07       39.19      1.84 o 
  -1   9   3       50.92       46.71      2.60 o 
   0   9   3       65.66       52.73      2.31 o 
   1   9   3       60.14       58.36      2.36 o 
   2   9   3       26.45       25.00      1.52 o 
   3   9   3        2.88        7.26      2.08 o 
   4   9   3       85.80      100.64      4.11 o 
   5   9   3      202.02      210.61     11.31 o 
   6   9   3       33.01       33.64      4.32 o 
   7   9   3      102.10       97.74      8.81 o 
   8   9   3        0.39       -3.30      2.20 o 
   9   9   3       57.28       49.73      5.40 o 
  -9  10   3       25.04       25.19      2.16 o 
  -8  10   3        6.86        7.14      1.51 o 
  -7  10   3        0.10        1.44      1.18 o 
  -6  10   3       40.24       49.21      3.43 o 
  -5  10   3      248.04      231.79      5.03 o 
  -4  10   3      101.70       95.18      2.69 o 
  -3  10   3       41.07       48.48      1.82 o 
  -2  10   3       31.60       27.70      1.48 o 
  -1  10   3      262.72      244.85      5.09 o 
   0  10   3        0.83        1.54      0.78 o 
   1  10   3      480.26      491.20     11.68 o 
   2  10   3      143.39      140.42      4.15 o 
   3  10   3      185.37      176.24      6.03 o 
   4  10   3       88.28       98.82      5.13 o 
   5  10   3      384.57      345.01     10.60 o 
   6  10   3        1.57        1.47      1.56 o 
   7  10   3       30.24       25.76      3.83 o 
   8  10   3        1.08       -0.11      2.67 o 
   9  10   3        2.04        5.57      3.22 o 
  -9  11   3        0.16        0.64      1.65 o 
  -8  11   3        3.67        3.94      1.42 o 
  -7  11   3        0.02       -0.92      1.11 o 
  -6  11   3        4.70        6.70      1.86 o 
  -5  11   3       83.48       66.36      2.45 o 
  -4  11   3      328.53      317.39      6.35 o 
  -3  11   3       27.35       33.25      1.53 o 
  -2  11   3       95.15       99.69      2.79 o 
  -1  11   3       28.27       33.90      1.65 o 
   0  11   3      189.01      181.71      6.17 o 
   1  11   3       48.60       44.84      2.10 o 
   2  11   3      181.03      163.31      4.68 o 
   3  11   3       17.03       19.68      2.77 o 
   4  11   3      362.86      344.23     10.46 o 
   5  11   3        2.33        1.93      1.22 o 
   6  11   3       31.42       31.15      3.68 o 
   7  11   3      124.55      115.97      6.87 o 
   8  11   3        8.38       13.33      3.45 o 
   9  11   3        9.60       10.20      4.41 o 
  -9  12   3       48.45       46.46      3.00 o 
  -8  12   3       80.66       72.47      3.47 o 
  -7  12   3       86.47       81.40      3.54 o 
  -6  12   3      170.01      183.97      5.37 o 
  -5  12   3       28.08       23.61      1.82 o 
  -4  12   3       55.96       62.37      2.77 o 
  -3  12   3        0.96       -0.75      1.14 o 
  -2  12   3     1373.74     1300.83     26.34 o 
  -1  12   3     1013.41      970.77     25.95 o 
   0  12   3     1179.91     1066.46     28.18 o 
   1  12   3     1214.88     1162.61     30.45 o 
   2  12   3     1371.36     1359.23     35.26 o 
   3  12   3        1.79        6.32      1.49 o 
   4  12   3        4.89        8.27      1.66 o 
   5  12   3        5.79        2.60      1.52 o 
   6  12   3      282.07      264.40     11.07 o 
   7  12   3       26.73       22.17      3.49 o 
   8  12   3       14.31       25.56      4.04 o 
   9  12   3       40.24       35.88      4.85 o 
  -9  13   3       18.33       22.87      2.32 o 
  -8  13   3       31.32       25.41      2.31 o 
  -7  13   3       11.66       10.65      1.79 o 
  -6  13   3        7.70        5.50      1.71 o 
  -5  13   3       28.46       26.25      2.26 o 
  -4  13   3      292.65      265.68      6.12 o 
  -3  13   3       51.20       50.73      2.62 o 
  -2  13   3      115.56      104.51      3.51 o 
  -1  13   3      369.89      366.18     10.90 o 
   0  13   3        0.61        0.00      1.11 o 
   1  13   3       10.36       14.85      1.92 o 
   2  13   3      174.22      158.11      5.47 o 
   3  13   3       30.81       28.18      3.11 o 
   4  13   3      388.70      381.33     14.34 o 
   5  13   3      127.11      113.80      5.42 o 
   6  13   3       42.49       30.51      5.09 o 
   7  13   3        0.00       -1.74      1.26 o 
   8  13   3        0.32       -1.17      2.67 o 
   9  13   3        5.89       10.55      3.49 o 
  -9  14   3       36.42       36.48      2.76 o 
  -8  14   3        0.45        1.98      1.54 o 
  -7  14   3       54.66       50.43      3.03 o 
  -6  14   3       18.32       24.79      2.19 o 
  -5  14   3       26.60       23.54      1.88 o 
  -4  14   3      217.10      207.85      5.13 o 
  -3  14   3        0.04        0.56      1.06 o 
  -2  14   3       79.85       77.34      3.56 o 
  -1  14   3      268.23      264.79      8.48 o 
   0  14   3       29.30       27.79      2.48 o 
   1  14   3      382.10      372.20     10.95 o 
   2  14   3       55.57       55.24      4.46 o 
   3  14   3       89.16       88.08      5.56 o 
   4  14   3       22.44       26.82      3.25 o 
   5  14   3        1.42        4.41      2.17 o 
   6  14   3       45.59       48.49      4.69 o 
   7  14   3        0.23        6.51      4.21 o 
   8  14   3        2.85       -1.15      4.60 o 
   9  14   3       44.14       32.18      7.28 o 
  -9  15   3        0.30       -0.37      1.60 o 
  -8  15   3        0.08       -1.02      1.39 o 
  -7  15   3        4.92        5.41      1.78 o 
  -6  15   3       21.87       17.22      3.41 o 
  -5  15   3      122.25      116.13      3.65 o 
  -4  15   3      432.05      413.27      8.81 o 
  -3  15   3        0.01       -1.13      1.19 o 
  -2  15   3      115.34      118.12      4.53 o 
  -1  15   3       10.72        9.85      1.77 o 
   0  15   3      497.57      519.42     14.82 o 
   1  15   3        1.00        1.79      1.33 o 
   2  15   3       44.11       52.11      4.33 o 
   3  15   3       36.88       26.03      3.25 o 
   4  15   3        6.01       12.92      2.67 o 
   5  15   3       66.32       62.60      5.28 o 
   6  15   3       59.81       63.48      5.51 o 
   7  15   3      221.03      206.98      9.71 o 
   8  15   3       12.93       11.88      4.98 o 
  -8  16   3       30.33       28.90      2.37 o 
  -7  16   3       30.08       35.15      2.66 o 
  -6  16   3      336.54      305.53      7.83 o 
  -5  16   3        2.29        5.67      1.48 o 
  -4  16   3       84.83       77.29      5.93 o 
  -3  16   3      113.71       98.94      4.19 o 
  -2  16   3        1.33        4.08      1.46 o 
  -1  16   3       71.68       70.53      4.26 o 
   0  16   3        1.55        1.92      1.33 o 
   1  16   3       42.21       47.37      4.94 o 
   2  16   3       15.08        9.39      2.44 o 
   3  16   3        2.28        3.70      2.02 o 
   4  16   3       54.74       65.03      5.15 o 
   5  16   3        5.41        7.12      2.56 o 
   6  16   3       28.89       32.23      4.04 o 
   7  16   3       17.37       15.99      3.49 o 
   8  16   3       11.07       12.26      4.98 o 
  -8  17   3       23.59       29.54      2.50 o 
  -7  17   3        0.50        3.30      1.60 o 
  -6  17   3       95.69       82.19      4.57 o 
  -5  17   3        2.60        5.58      1.69 o 
  -4  17   3       59.00       63.22      3.64 o 
  -3  17   3      198.85      179.05      6.02 o 
  -2  17   3      198.07      182.77      6.03 o 
  -1  17   3        1.86        1.16      1.26 o 
   0  17   3      307.56      281.89      8.97 o 
   1  17   3       14.50       16.17      2.08 o 
   2  17   3      230.72      244.68     14.95 o 
   3  17   3      232.62      214.03      9.35 o 
   4  17   3      401.11      370.13     14.36 o 
   5  17   3        4.73        8.12      6.70 o 
   6  17   3      285.22      287.04     18.78 o 
   7  17   3        2.00        3.08      2.67 o 
   8  17   3       74.10       68.58      9.19 o 
  -8  18   3       29.93       33.15      3.20 o 
  -7  18   3      174.20      172.82      6.29 o 
  -6  18   3       61.73       71.14      4.29 o 
  -5  18   3      217.94      200.22      5.92 o 
  -4  18   3      269.87      260.59      7.87 o 
  -3  18   3       14.83       10.09      1.98 o 
  -2  18   3      179.96      155.29      5.47 o 
  -1  18   3        0.85       -0.08      2.01 o 
   0  18   3        0.10        0.87      1.46 o 
   1  18   3        0.12       -0.89      1.33 o 
   2  18   3       16.73       15.48      2.83 o 
   3  18   3        1.24        0.49      1.92 o 
   4  18   3      201.10      185.64      8.80 o 
   5  18   3       34.37       29.49      4.04 o 
   6  18   3       81.79      100.86      6.60 o 
   7  18   3       24.91       27.67      4.31 o 
   8  18   3        0.03       -0.38      4.21 o 
  -8  19   3       88.92       98.10      5.07 o 
  -7  19   3        2.48        1.35      1.86 o 
  -6  19   3       33.55       26.94      3.21 o 
  -5  19   3       57.73       59.69      3.31 o 
  -4  19   3      238.06      227.88      7.28 o 
  -3  19   3      126.29      107.83      4.44 o 
  -2  19   3      186.25      176.45      6.02 o 
  -1  19   3       14.53       11.78      1.86 o 
   0  19   3        6.92        2.78      1.61 o 
   1  19   3       70.66       72.83      4.05 o 
   2  19   3      156.80      146.91     15.52 o 
   3  19   3        1.89       -2.30      1.90 o 
   4  19   3        3.29        2.11      2.44 o 
   5  19   3      320.03      304.86     17.83 o 
   6  19   3       16.93       11.15      3.25 o 
   7  19   3       11.50       11.37      4.21 o 
  -7  20   3       63.50       67.36      4.26 o 
  -6  20   3       14.50       16.39      2.45 o 
  -5  20   3      111.42      108.14      4.55 o 
  -4  20   3      211.34      207.96      8.13 o 
  -3  20   3        2.75        1.16      1.62 o 
  -2  20   3      328.35      294.86      8.72 o 
  -1  20   3      193.81      183.67      6.22 o 
   0  20   3       35.17       34.62      3.08 o 
   1  20   3       31.05       27.11      4.21 o 
   2  20   3        5.86        9.19      2.71 o 
   3  20   3       48.56       43.16      6.90 o 
   4  20   3       78.08       74.91      5.96 o 
   5  20   3       96.15       89.53      6.77 o 
   6  20   3        1.25        0.50      2.87 o 
   7  20   3        9.84        9.06      3.31 o 
  -7  21   3        2.16        6.90      2.65 o 
  -6  21   3        3.02        2.83      1.90 o 
  -5  21   3       11.69       10.02      2.00 o 
  -4  21   3       12.69       14.89      2.26 o 
  -3  21   3       70.90       79.50      4.25 o 
  -2  21   3       85.47       90.59      4.41 o 
  -1  21   3       78.86       80.12      4.23 o 
   0  21   3       27.08       25.25      2.78 o 
   1  21   3      108.25      109.39     12.84 o 
   2  21   3      154.83      169.30     12.45 o 
   3  21   3      251.85      238.60     10.57 o 
   4  21   3      118.03      124.12      7.18 o 
   5  21   3        0.05       -1.28      5.55 o 
   6  21   3       23.20       24.09      4.04 o 
   7  21   3        5.06       11.80      6.32 o 
  -7  22   3       10.77        7.40      2.29 o 
  -6  22   3       22.26       31.23      3.37 o 
  -5  22   3       26.15       30.66      2.92 o 
  -4  22   3      273.20      276.07     12.61 o 
  -3  22   3      158.55      166.77      8.79 o 
  -2  22   3      318.73      294.97      8.79 o 
  -1  22   3       78.97       87.32      4.26 o 
   0  22   3       15.15       13.25      2.28 o 
   1  22   3       20.04       24.81      3.49 o 
   2  22   3      104.56       99.01      6.21 o 
   3  22   3       42.27       46.33      6.32 o 
   4  22   3      379.16      361.96     14.77 o 
   5  22   3       28.23       28.94      4.19 o 
   6  22   3        8.12       10.56      7.09 o 
  -6  23   3        1.06        0.29      1.78 o 
  -5  23   3       15.55       20.02      2.65 o 
  -4  23   3       17.49       24.57      2.83 o 
  -3  23   3        0.06       -0.93      1.63 o 
  -2  23   3       77.05       77.26      4.20 o 
  -1  23   3      252.64      241.33      8.53 o 
   0  23   3       21.20       23.02      2.83 o 
   1  23   3       24.17       21.27      3.65 o 
   2  23   3      214.12      202.53     13.80 o 
   3  23   3      167.88      170.72      8.67 o 
   4  23   3       64.73       63.82      5.69 o 
   5  23   3       18.99       16.75      3.65 o 
   6  23   3       15.47       13.75      5.94 o 
  -6  24   3        2.53       -0.36      1.78 o 
  -5  24   3       17.56        8.92      2.53 o 
  -4  24   3        1.24        0.93      2.65 o 
  -3  24   3        2.56        1.68      1.71 o 
  -2  24   3       21.82       20.61      2.85 o 
  -1  24   3       22.22       22.34      3.43 o 
   0  24   3       48.79       39.38      4.26 o 
   1  24   3       25.78       23.79      5.36 o 
   2  24   3        7.32        3.93      4.21 o 
   3  24   3       27.51       25.22      7.09 o 
   4  24   3       64.40       52.06      6.70 o 
   5  24   3       30.67       27.20      5.75 o 
   6  24   3        0.94        0.77      3.83 o 
  -5  25   3       10.45        7.28      4.60 o 
  -4  25   3        0.09       -0.84      1.79 o 
  -3  25   3       25.05       24.42      3.08 o 
  -2  25   3        6.75        9.18      2.41 o 
  -1  25   3      306.61      287.32     12.43 o 
   0  25   3        7.28        3.83      3.83 o 
   1  25   3       60.82       59.77      8.43 o 
   2  25   3        4.99       -3.45      3.06 o 
   3  25   3      103.33       75.86      9.20 o 
   4  25   3       22.35       18.00      4.98 o 
   5  25   3        0.20        0.77      3.83 o 
  -5  26   3        0.00       -0.45      2.94 o 
  -4  26   3        6.19        7.91      3.45 o 
  -3  26   3       10.78        6.32      3.25 o 
  -2  26   3        5.86        6.79      2.83 o 
  -1  26   3       57.31       44.90      4.98 o 
   0  26   3       21.01       11.49      4.98 o 
   1  26   3      108.88      114.18     10.35 o 
   2  26   3        3.83       -1.15      3.45 o 
   3  26   3       11.52       13.41      4.98 o 
   4  26   3        0.21        1.15      3.45 o 
  -4  27   3       15.82        9.96      3.49 o 
  -3  27   3       15.52       13.60      3.79 o 
  -2  27   3        2.02        3.26      2.71 o 
  -1  27   3        3.63        0.21      3.64 o 
   0  27   3       15.33       11.49      4.98 o 
   1  27   3       13.06        9.19      4.60 o 
   2  27   3        1.12        3.45      3.83 o 
   3  27   3       32.31       26.05      6.13 o 
   4  27   3       26.66       22.22      5.36 o 
  -3  28   3        0.53        0.00      2.71 o 
  -2  28   3       25.01       15.80      4.98 o 
  -1  28   3        2.38        8.01      3.22 o 
   0  28   3        1.11        8.81      4.98 o 
   1  28   3        3.33       -5.17      3.45 o 
   2  28   3        5.83        7.66      4.60 o 
   3  28   3        4.70        1.53      4.21 o 
  -2  29   3        1.57       -0.27      2.83 o 
  -1  29   3       13.25       12.64      5.36 o 
   0  29   3        4.59        1.92      4.21 o 
   1  29   3        3.18        1.53      4.21 o 
   2  29   3        7.24        0.00      3.83 o 
  -9   0   4        3.97        3.08      2.04 o 
  -8   0   4        0.31       -0.08      1.68 o 
  -7   0   4       45.89       43.36      3.32 o 
  -6   0   4       15.08        7.20      1.84 o 
  -5   0   4       78.79       69.22      3.51 o 
  -4   0   4       11.15        7.17      1.33 o 
  -3   0   4       43.07       30.54      2.17 o 
  -2   0   4     4194.13     3746.84     72.99 o 
  -1   0   4     7442.93     6912.81    147.03 o 
   0   0   4       12.55       14.58      1.62 o 
   1   0   4     7152.88     6754.06    165.02 o 
   2   0   4     5782.14     5223.43    127.72 o 
   3   0   4      252.79      188.44      7.36 o 
   4   0   4       51.18       59.00      6.51 o 
   5   0   4       19.05       36.39      5.36 o 
   6   0   4       16.73       12.26      3.83 o 
   7   0   4       82.35       91.19      8.81 o 
   8   0   4       19.58       21.45      5.75 o 
   9   0   4        3.31        1.53      3.83 o 
  -9   1   4       33.77       34.90      2.32 o 
  -8   1   4       67.56       66.34      2.95 o 
  -7   1   4       14.11       14.20      1.60 o 
  -6   1   4       51.39       49.21      2.36 o 
  -5   1   4        4.46        6.22      1.06 o 
  -4   1   4       17.21       13.94      1.08 o 
  -3   1   4        9.51        9.29      0.95 o 
  -2   1   4     2009.56     1735.98     24.49 o 
  -1   1   4      156.58      181.43      8.79 o 
   0   1   4       34.75       38.26      1.95 o 
   1   1   4       89.42       98.54      7.80 o 
   2   1   4       19.06       27.10      3.20 o 
   3   1   4        3.77        4.16      1.19 o 
   4   1   4       68.44       71.28      4.88 o 
   5   1   4        8.70        8.72      2.29 o 
   6   1   4        4.38        3.83      2.44 o 
   7   1   4      123.91      126.59      7.18 o 
   8   1   4       31.00       20.48      3.65 o 
   9   1   4        1.58        0.49      2.83 o 
  -9   2   4        0.82        0.65      1.37 o 
  -8   2   4       34.87       34.00      2.19 o 
  -7   2   4       61.33       55.95      2.61 o 
  -6   2   4       87.47       80.09      2.89 o 
  -5   2   4      127.29      131.98      3.20 o 
  -4   2   4        7.41        4.41      0.80 o 
  -3   2   4      220.12      210.50      3.94 o 
  -2   2   4     1367.42     1246.84     18.79 o 
  -1   2   4     2370.40     2254.84     41.32 o 
   0   2   4      187.07      190.82      6.63 o 
   1   2   4     3036.63     2952.72     47.74 o 
   2   2   4     1756.25     1668.33     29.37 o 
   3   2   4      143.38      143.22      5.24 o 
   4   2   4        2.15       -0.62      1.75 o 
   5   2   4      181.75      171.89      8.13 o 
   6   2   4      197.53      200.10      9.35 o 
   7   2   4      177.82      156.58     10.92 o 
   8   2   4       18.33       16.10      3.65 o 
   9   2   4        1.41        2.81      2.83 o 
  -9   3   4      106.92      107.55      3.66 o 
  -8   3   4       31.61       31.38      2.14 o 
  -7   3   4       10.95        8.52      1.46 o 
  -6   3   4        0.89        1.03      1.10 o 
  -5   3   4       37.00       36.12      1.83 o 
  -4   3   4       50.37       52.41      1.88 o 
  -3   3   4      484.94      489.16      8.05 o 
  -2   3   4       81.61       95.75      3.44 o 
  -1   3   4      285.73      264.92      6.23 o 
   0   3   4      330.64      341.59      6.76 o 
   1   3   4      654.91      659.04     12.09 o 
   2   3   4      305.38      301.68      5.55 o 
   3   3   4       27.75       25.90      2.24 o 
   4   3   4       62.48       61.14      4.61 o 
   5   3   4       16.21       23.22      3.25 o 
   6   3   4      444.79      428.41     16.40 o 
   7   3   4       18.51       22.76      4.02 o 
   8   3   4        1.40       -0.18      2.56 o 
   9   3   4        0.88        5.60      3.11 o 
  -9   4   4        0.35        0.16      1.33 o 
  -8   4   4       18.94       17.94      1.78 o 
  -7   4   4      172.02      165.18      4.22 o 
  -6   4   4        5.35        7.64      1.31 o 
  -5   4   4       74.30       74.46      2.43 o 
  -4   4   4        4.14        2.68      0.77 o 
  -3   4   4       64.82       66.94      2.28 o 
  -2   4   4      992.65      910.38     13.99 o 
  -1   4   4      175.48      138.18      4.40 o 
   0   4   4       16.19       15.49      1.10 o 
   1   4   4      310.42      310.19      5.70 o 
   2   4   4      715.48      698.03     12.53 o 
   3   4   4      114.96      113.17      4.60 o 
   4   4   4        0.50        0.96      1.15 o 
   5   4   4       27.93       43.91      4.19 o 
   6   4   4        3.76        7.68      2.56 o 
   7   4   4      114.82      128.97      7.30 o 
   8   4   4        7.95        7.66      2.98 o 
   9   4   4       15.63       12.26      3.59 o 
  -9   5   4       65.26       69.35      3.12 o 
  -8   5   4       14.72       18.63      1.82 o 
  -7   5   4        0.71       -0.14      1.15 o 
  -6   5   4      115.37      108.90      3.90 o 
  -5   5   4       35.27       37.99      1.84 o 
  -4   5   4       13.57       14.85      1.27 o 
  -3   5   4      468.29      455.72      7.60 o 
  -2   5   4       46.13       52.29      1.83 o 
  -1   5   4      152.29      126.87      3.05 o 
   0   5   4        0.04        4.68      0.84 o 
   1   5   4      192.01      129.86      3.04 o 
   2   5   4      112.88       91.48      2.42 o 
   3   5   4       63.54       68.24      4.23 o 
   4   5   4       37.80       42.88      4.61 o 
   5   5   4       41.22       43.61      4.19 o 
   6   5   4        0.09        2.22      2.56 o 
   7   5   4       10.58       14.69      4.21 o 
   8   5   4        0.12       -0.87      2.56 o 
   9   5   4        0.01        3.26      2.98 o 
  -9   6   4        4.21        4.93      1.48 o 
  -8   6   4       64.56       55.59      2.90 o 
  -7   6   4        0.36       -0.87      1.11 o 
  -6   6   4      368.54      348.43      6.93 o 
  -5   6   4       11.66       15.31      1.36 o 
  -4   6   4      139.00      155.11      3.58 o 
  -3   6   4      116.51      129.56      2.90 o 
  -2   6   4      307.28      277.60      4.97 o 
  -1   6   4        0.03        0.17      0.57 o 
   0   6   4        0.14        0.28      0.59 o 
   1   6   4       31.11       40.33      1.66 o 
   2   6   4      108.07      109.78      3.50 o 
   3   6   4      103.91      100.54      4.38 o 
   4   6   4       81.47       71.59      7.60 o 
   5   6   4       26.58       32.32      8.24 o 
   6   6   4      377.38      346.77     13.96 o 
   7   6   4        0.38        0.19      2.44 o 
   8   6   4       36.13       33.26      4.46 o 
   9   6   4        9.06        3.06      4.02 o 
  -9   7   4       37.07       35.13      2.75 o 
  -8   7   4        0.26        2.54      1.30 o 
  -7   7   4        8.26       12.15      1.54 o 
  -6   7   4       28.50       30.50      1.92 o 
  -5   7   4        9.38        7.68      1.11 o 
  -4   7   4        9.30        8.57      1.05 o 
  -3   7   4      339.50      324.88      5.73 o 
  -2   7   4      337.73      354.15      6.06 o 
  -1   7   4      196.82      154.03      3.19 o 
   0   7   4        0.53       -0.11      0.50 o 
   1   7   4       33.01       37.45      1.45 o 
   2   7   4       14.78       11.77      1.29 o 
   3   7   4      129.31      129.12      7.94 o 
   4   7   4        1.37        0.22      1.24 o 
   5   7   4       45.36       59.00      4.96 o 
   6   7   4      131.07      139.61      7.57 o 
   7   7   4        5.48        8.04      2.98 o 
   8   7   4       55.08       51.25      5.28 o 
   9   7   4        0.35       -1.33      2.83 o 
  -9   8   4       76.32       67.42      3.40 o 
  -8   8   4       54.14       50.23      2.60 o 
  -7   8   4      105.30       90.69      3.82 o 
  -6   8   4        7.03        6.23      1.24 o 
  -5   8   4       62.42       66.74      2.49 o 
  -4   8   4       11.56       12.77      1.18 o 
  -3   8   4       21.95       18.71      1.26 o 
  -2   8   4      171.87      172.24      3.42 o 
  -1   8   4       19.56       15.61      1.05 o 
   0   8   4        0.20        1.62      0.53 o 
   1   8   4       63.75       44.44      1.74 o 
   2   8   4      133.44      151.36      6.87 o 
   3   8   4       10.92        4.92      1.91 o 
   4   8   4       47.63       49.49      3.69 o 
   6   8   4       31.77       31.02      6.90 o 
   7   8   4      153.82      151.47      8.23 o 
   8   8   4       13.99        7.11      3.83 o 
   9   8   4      106.77       97.82      7.69 o 
  -9   9   4       56.27       52.65      2.97 o 
  -8   9   4        4.22        3.90      1.40 o 
  -7   9   4       39.92       37.74      3.48 o 
  -6   9   4       60.65       49.94      2.43 o 
  -5   9   4       69.21       72.22      2.48 o 
  -4   9   4       82.88       78.85      2.53 o 
  -3   9   4      204.67      196.56      4.13 o 
  -2   9   4       59.82       55.74      1.77 o 
  -1   9   4        5.66        3.94      0.73 o 
   0   9   4       14.95       10.99      0.97 o 
   1   9   4        0.02        0.65      0.79 o 
   2   9   4       22.23       32.59      2.61 o 
   3   9   4       58.09       62.54      3.41 o 
   4   9   4       41.52       36.56      3.21 o 
   5   9   4       19.38       22.31      2.46 o 
   6   9   4       28.87       26.89      3.83 o 
   7   9   4        8.81       12.92      3.25 o 
   8   9   4        3.66        6.97      3.22 o 
   9   9   4        1.79        8.31      7.85 o 
  -9  10   4       12.23        7.99      1.91 o 
  -8  10   4        3.53        2.12      1.97 o 
  -7  10   4       32.55       25.84      2.38 o 
  -6  10   4      126.18      115.50      6.19 o 
  -5  10   4        0.03        1.42      1.06 o 
  -4  10   4        0.06        0.91      1.06 o 
  -3  10   4        0.57       -1.10      0.90 o 
  -2  10   4      273.84      272.62      5.67 o 
  -1  10   4        2.27        3.14      1.39 o 
   0  10   4       83.26       68.02      3.43 o 
   1  10   4       20.68       25.33      1.78 o 
   2  10   4      273.74      291.27     10.41 o 
   3  10   4        4.67        1.77      1.39 o 
   4  10   4        7.76        3.13      1.42 o 
   5  10   4       46.36       45.14      3.36 o 
   6  10   4       64.53       62.45      8.05 o 
   7  10   4       24.92       32.40      4.33 o 
   8  10   4        0.20       -1.18      2.94 o 
  -9  11   4        0.01        0.87      1.63 o 
  -8  11   4        2.75        4.75      1.65 o 
  -7  11   4       96.08       89.27      4.11 o 
  -6  11   4        4.92        3.65      1.51 o 
  -5  11   4        3.16        2.38      1.23 o 
  -4  11   4      155.37      154.54      4.33 o 
  -3  11   4        1.16        1.57      0.94 o 
  -2  11   4       98.40       91.18      2.99 o 
  -1  11   4      219.86      238.69      5.82 o 
   0  11   4       53.08       46.46      2.93 o 
   1  11   4        3.10        2.15      1.24 o 
   2  11   4        9.85       11.08      2.29 o 
   3  11   4        0.07       -1.34      1.56 o 
   4  11   4       15.52       22.63      2.56 o 
   5  11   4       34.33       45.94      3.70 o 
   6  11   4       22.68       22.50      3.38 o 
   7  11   4       42.34       32.29      4.23 o 
   8  11   4       11.77        8.15      3.38 o 
  -8  12   4       14.25       15.08      2.08 o 
  -7  12   4       15.85       13.82      2.02 o 
  -6  12   4        0.13       -1.05      1.24 o 
  -5  12   4       24.74       28.67      2.07 o 
  -4  12   4        2.03        4.40      1.23 o 
  -3  12   4        5.10        3.60      1.09 o 
  -2  12   4        5.34        3.39      1.25 o 
  -1  12   4        0.02       -0.13      1.27 o 
   0  12   4       12.59       13.63      1.97 o 
   1  12   4      111.00      119.32      4.73 o 
   2  12   4        0.80        3.45      1.90 o 
   3  12   4       37.98       30.65      3.52 o 
   4  12   4        1.11        1.86      1.62 o 
   5  12   4       53.01       58.06      4.96 o 
   6  12   4        0.46       -2.68      3.83 o 
   7  12   4        2.37       -2.68      3.45 o 
   8  12   4       18.16        8.43      4.98 o 
  -8  13   4        0.59        2.81      1.67 o 
  -7  13   4        1.85        0.22      1.51 o 
  -6  13   4       32.39       32.59      2.35 o 
  -5  13   4       99.84       88.36      3.43 o 
  -4  13   4      184.32      186.40      5.71 o 
  -3  13   4      111.83      101.74      3.68 o 
  -2  13   4       19.99       19.34      1.65 o 
  -1  13   4       11.88       11.63      1.80 o 
   0  13   4       18.22       19.18      2.25 o 
   1  13   4        0.22       -0.19      1.63 o 
   2  13   4        3.25        4.21      2.02 o 
   3  13   4      168.21      151.32      7.42 o 
   4  13   4      132.19      122.88      6.87 o 
   5  13   4       15.46        3.79      7.09 o 
   6  13   4        0.25        1.53      3.83 o 
   7  13   4       21.57       24.13      6.13 o 
   8  13   4       14.10       22.98      6.51 o 
  -8  14   4        1.47        3.17      1.67 o 
  -7  14   4       29.03       32.41      2.69 o 
  -6  14   4       48.60       42.06      2.67 o 
  -5  14   4       13.24       14.67      2.20 o 
  -4  14   4       20.61       22.55      2.73 o 
  -3  14   4       59.63       64.52      2.77 o 
  -2  14   4       36.53       31.78      1.99 o 
  -1  14   4       76.34       73.56      3.98 o 
   0  14   4       52.79       57.03      3.65 o 
   1  14   4        4.36        3.85      2.12 o 
   2  14   4       82.47       67.96      5.28 o 
   3  14   4        0.65        0.77      1.92 o 
   4  14   4      119.12      118.54     13.99 o 
   5  14   4        0.25        0.08      1.91 o 
   6  14   4       21.96       24.90      6.13 o 
   7  14   4       11.95       12.64      5.36 o 
   8  14   4       10.74        9.58      5.36 o 
  -8  15   4        0.44        1.12      1.62 o 
  -7  15   4      208.12      202.35      8.28 o 
  -6  15   4        9.54       12.75      1.86 o 
  -5  15   4       10.48        8.10      1.86 o 
  -4  15   4        3.27        4.92      1.39 o 
  -3  15   4        1.22        0.54      1.17 o 
  -2  15   4       38.09       39.01      2.99 o 
  -1  15   4        2.61        1.39      1.46 o 
   0  15   4      392.11      407.87     12.28 o 
   1  15   4       11.87       13.84      2.87 o 
   2  15   4      163.89      149.88      7.57 o 
   3  15   4        6.58        6.68      5.17 o 
   4  15   4      266.28      271.18     13.42 o 
   5  15   4       34.90       38.77      4.41 o 
   7  15   4       84.35       91.95     10.73 o 
   8  15   4        3.61        7.66      5.75 o 
  -8  16   4        0.60        0.03      1.60 o 
  -7  16   4       31.41       38.79      3.55 o 
  -6  16   4      233.49      237.17      6.37 o 
  -5  16   4      155.58      141.32      6.71 o 
  -4  16   4      148.30      130.80      4.04 o 
  -3  16   4       30.72       37.73      3.39 o 
  -2  16   4       98.36      103.13      4.43 o 
  -1  16   4       29.66       37.53      3.15 o 
   0  16   4       22.27       24.17      2.53 o 
   1  16   4       60.12       57.81      5.01 o 
   2  16   4        9.53       11.94      2.71 o 
   3  16   4       69.75       79.65      6.09 o 
   4  16   4       14.05       13.96      3.11 o 
   5  16   4       85.04       83.85      6.07 o 
   6  16   4      163.95      163.55     13.22 o 
   7  16   4       25.58       27.58      6.90 o 
  -7  17   4       11.89       14.96      2.22 o 
  -6  17   4      141.09      151.85      4.71 o 
  -5  17   4        0.00        0.39      1.34 o 
  -4  17   4       79.65       89.62      6.55 o 
  -3  17   4      222.09      233.34      6.57 o 
  -2  17   4       40.72       42.20      3.26 o 
  -1  17   4      104.38      108.49      4.55 o 
   0  17   4       18.51       23.07      2.96 o 
   1  17   4        0.44       -0.13      2.02 o 
   2  17   4      128.31      113.49      7.66 o 
   3  17   4      181.55      203.88     14.37 o 
   4  17   4       90.08       83.59      6.06 o 
   5  17   4       42.71       46.89      4.85 o 
   6  17   4       19.43       22.96      3.92 o 
   7  17   4       41.12       36.78      7.28 o 
  -7  18   4       68.34       73.42      4.01 o 
  -6  18   4       37.38       45.59      2.82 o 
  -5  18   4       25.33       27.34      3.04 o 
  -4  18   4      288.93      286.12      9.06 o 
  -3  18   4      124.89      123.22      5.28 o 
  -2  18   4       92.53       94.79      4.65 o 
  -1  18   4        6.87        5.84      1.78 o 
   0  18   4       37.77       39.92      3.36 o 
   1  18   4        1.98        2.91      3.06 o 
   2  18   4       59.55       56.75      5.13 o 
   3  18   4        0.09        0.70      2.20 o 
   4  18   4       24.28       28.05      3.87 o 
   5  18   4       42.40       43.16      4.69 o 
   6  18   4       32.37       33.31      5.36 o 
   7  18   4       60.37       55.93      8.81 o 
  -7  19   4        5.01        6.73      2.33 o 
  -6  19   4        4.14        4.52      2.14 o 
  -5  19   4       75.25       83.13      4.90 o 
  -4  19   4       10.00       13.06      2.07 o 
  -3  19   4        4.67        5.51      2.05 o 
  -2  19   4       22.11       24.11      2.70 o 
  -1  19   4       24.58       20.56      2.46 o 
   0  19   4        2.62        5.75      2.44 o 
   1  19   4       40.18       45.31      4.58 o 
   2  19   4       65.28       67.26      5.55 o 
   3  19   4       83.24       89.64      6.50 o 
   4  19   4      138.17      134.09     11.69 o 
   5  19   4       34.71       38.62      4.85 o 
   6  19   4       41.01       43.86      5.06 o 
   7  19   4        1.72       -5.36      4.21 o 
  -6  20   4       94.39       96.08      5.22 o 
  -5  20   4      165.64      187.08      6.04 o 
  -4  20   4        4.74        4.17      1.78 o 
  -3  20   4      156.41      162.10      6.97 o 
  -2  20   4       28.15       31.71      3.13 o 
  -1  20   4       11.51       12.19      2.22 o 
   0  20   4        0.17        1.51      2.29 o 
   1  20   4       46.23       44.73      4.61 o 
   2  20   4       38.80       38.86      4.46 o 
   3  20   4       45.66       50.28      5.13 o 
   4  20   4        0.30        0.73      2.56 o 
   5  20   4       46.91       47.29      5.13 o 
   6  20   4       53.85       41.85      5.55 o 
  -6  21   4        7.49        6.39      2.43 o 
  -5  21   4       21.36       30.35      2.79 o 
  -4  21   4       15.60       20.83      2.45 o 
  -3  21   4       19.85       21.86      2.73 o 
  -2  21   4        9.67       14.65      2.37 o 
  -1  21   4        5.06        5.73      2.60 o 
   0  21   4        2.84        3.45      2.44 o 
   1  21   4      107.15       97.88      6.90 o 
   2  21   4       31.54       26.36      4.21 o 
   3  21   4       47.62       47.24      6.13 o 
   4  21   4        5.52        7.52      2.94 o 
   5  21   4       55.01       52.42      7.28 o 
   6  21   4        0.01        0.00      2.55 o 
  -6  22   4       15.04       16.51      2.76 o 
  -5  22   4       16.17       15.80      2.28 o 
  -4  22   4      107.84      111.01      5.20 o 
  -3  22   4        0.08        0.86      1.90 o 
  -2  22   4        0.32       -2.68      1.79 o 
  -1  22   4       17.60       15.15      2.37 o 
   0  22   4      174.79      186.17      9.35 o 
   1  22   4       48.48       45.09      4.85 o 
   2  22   4        7.65        9.77      2.98 o 
   3  22   4        2.98       -1.40      2.39 o 
   4  22   4       12.03        7.08      4.60 o 
   5  22   4       11.46       13.42      3.49 o 
  -5  23   4        3.64        2.92      1.77 o 
  -4  23   4        3.91        8.03      2.25 o 
  -3  23   4      150.80      158.82      6.14 o 
  -2  23   4       11.98       10.47      2.34 o 
  -1  23   4        2.53        2.73      1.96 o 
   0  23   4      122.49      121.13      7.18 o 
   1  23   4      180.49      175.98      9.20 o 
   2  23   4       18.66       14.42      6.32 o 
   3  23   4       18.00       15.23      3.49 o 
   4  23   4        5.02        8.67      7.09 o 
   5  23   4        0.15       -0.99      2.87 o 
  -5  24   4       18.59       18.92      2.95 o 
  -4  24   4       63.31       71.53      7.47 o 
  -3  24   4       27.54       31.87      3.18 o 
  -2  24   4       13.85        6.82      2.15 o 
  -1  24   4        4.01        2.22      2.41 o 
   0  24   4        3.48        2.28      2.31 o 
   1  24   4        2.68        3.67      2.83 o 
   2  24   4       10.63        4.03      3.83 o 
   3  24   4       38.64       36.05      4.61 o 
   4  24   4       43.76       49.64      5.55 o 
  -4  25   4       29.51       31.31      3.22 o 
  -3  25   4       14.11       16.45      2.58 o 
  -2  25   4       18.95       18.72      2.68 o 
  -1  25   4        3.53        2.80      2.56 o 
   0  25   4       21.44       20.76      3.36 o 
   1  25   4       71.53       65.64      5.96 o 
   2  25   4       30.97       26.53      4.31 o 
   3  25   4        0.67        2.23      2.83 o 
   4  25   4        0.33       -2.55      2.83 o 
  -3  26   4        2.96        3.17      2.14 o 
  -2  26   4        1.04       -0.52      1.94 o 
  -1  26   4       30.68       28.99      3.64 o 
   0  26   4       64.52       63.30      7.42 o 
   1  26   4        0.01        0.44      2.56 o 
   2  26   4        2.34        4.10      2.83 o 
   3  26   4        0.03       -1.45      2.68 o 
  -2  27   4        0.10        4.02      2.98 o 
  -1  27   4        8.59        5.75      4.60 o 
   0  27   4       16.01        7.66      4.60 o 
   1  27   4        1.09        1.15      4.21 o 
   2  27   4        5.30       10.73      4.98 o 
   0  28   4        0.31       -5.17      3.45 o 
  -9   1   5        4.60        2.40      1.95 o 
  -8   1   5        4.04        2.96      1.40 o 
  -7   1   5      190.64      185.98      4.74 o 
  -6   1   5       53.49       65.70      2.95 o 
  -5   1   5        1.83        0.21      0.91 o 
  -4   1   5      108.78      113.27      2.91 o 
  -3   1   5       85.62       91.98      2.55 o 
  -2   1   5        0.53       -1.05      0.70 o 
  -1   1   5        0.63        0.30      0.64 o 
   0   1   5        0.20        0.62      0.71 o 
   1   1   5       36.05       31.10      1.54 o 
   2   1   5       97.22       98.18      4.32 o 
   3   1   5      136.30      148.27      8.24 o 
   4   1   5        0.09       -3.24      2.68 o 
   5   1   5       12.27       10.92      2.98 o 
   6   1   5       28.51       32.93      5.17 o 
   7   1   5        4.89        4.40      4.21 o 
   8   1   5       24.38       22.91      4.19 o 
  -9   2   5        9.50       10.89      1.94 o 
  -8   2   5        1.87        1.66      1.40 o 
  -7   2   5        5.83        9.68      1.63 o 
  -6   2   5      267.69      259.13      5.78 o 
  -5   2   5        0.76       -0.22      1.01 o 
  -4   2   5        0.03        0.17      0.79 o 
  -3   2   5      123.59      115.10      3.55 o 
  -2   2   5        0.40        1.52      0.78 o 
  -1   2   5       11.99        8.70      1.28 o 
   0   2   5       79.75       76.15      2.93 o 
   1   2   5      144.34      139.60      3.24 o 
   2   2   5       78.66       86.45      3.88 o 
   3   2   5      392.26      392.58     15.05 o 
   4   2   5       22.05       22.01      3.49 o 
   5   2   5       12.50       13.39      4.60 o 
   6   2   5        7.51        9.09      3.11 o 
   7   2   5        2.27        5.75      2.98 o 
   8   2   5        0.08       -1.53      2.83 o 
  -9   3   5       15.11       17.16      1.96 o 
  -8   3   5       10.85        7.92      1.57 o 
  -7   3   5      147.94      150.72      4.30 o 
  -6   3   5      162.92      156.22      4.19 o 
  -5   3   5       12.70       11.43      1.36 o 
  -4   3   5       35.50       33.01      2.09 o 
  -3   3   5       63.88       61.65      2.19 o 
  -2   3   5        6.05       10.83      1.26 o 
   0   3   5      124.42      116.18      3.43 o 
   1   3   5        2.62        0.66      0.70 o 
   2   3   5        1.59        5.25      1.52 o 
   3   3   5       84.96       94.45      9.00 o 
   4   3   5       10.00        9.39      2.71 o 
   5   3   5       30.91       34.34      4.19 o 
   6   3   5       55.15       59.93      5.55 o 
   7   3   5       32.13       38.88      7.85 o 
   8   3   5        0.90       -2.02      3.06 o 
  -8   4   5        2.85        1.15      1.38 o 
  -7   4   5      205.31      209.80      5.43 o 
  -6   4   5       13.04       13.12      1.74 o 
  -5   4   5       60.98       63.42      2.58 o 
  -4   4   5       11.15       12.29      1.25 o 
  -3   4   5      475.82      443.68      8.14 o 
  -2   4   5        6.27        3.86      0.88 o 
  -1   4   5       33.11       32.42      1.84 o 
   0   4   5      129.06      138.21      3.30 o 
   1   4   5       55.83       57.25      1.92 o 
   2   4   5       42.67       41.73      3.76 o 
   3   4   5        8.66       12.66      2.56 o 
   4   4   5       14.96       17.75      3.22 o 
   5   4   5        9.28        7.08      2.56 o 
   6   4   5        4.39        9.21      3.22 o 
   7   4   5       88.16       90.36      6.60 o 
   8   4   5        2.85        1.34      2.98 o 
  -8   5   5        0.00        0.26      1.30 o 
  -7   5   5        1.22        4.17      1.48 o 
  -6   5   5      238.93      245.34      6.79 o 
  -5   5   5        0.44       -0.76      0.96 o 
  -4   5   5       25.87       25.66      1.50 o 
  -3   5   5       13.95       18.82      1.35 o 
  -2   5   5        7.26        4.24      0.89 o 
  -1   5   5        5.59        3.51      0.74 o 
   0   5   5        4.81        5.33      0.85 o 
   1   5   5        0.48        0.09      0.67 o 
   2   5   5        6.33        6.99      1.66 o 
   4   5   5        0.18       -0.48      3.83 o 
   5   5   5       32.99       40.65      6.32 o 
   6   5   5      144.87      160.59      8.53 o 
   7   5   5       27.80       30.69      8.43 o 
   8   5   5        5.51        2.68      2.98 o 
  -8   6   5        3.83        5.74      1.55 o 
  -7   6   5        4.30        4.51      1.42 o 
  -6   6   5      310.26      294.10      5.97 o 
  -5   6   5        9.74       11.07      1.33 o 
  -4   6   5       17.15       17.05      1.34 o 
  -3   6   5       70.69       75.17      2.37 o 
  -2   6   5       57.66       59.06      2.13 o 
  -1   6   5       71.60       82.88      2.34 o 
   0   6   5        0.18        0.60      0.73 o 
   1   6   5        1.60        0.93      1.05 o 
   2   6   5      140.96      149.57      5.81 o 
   3   6   5       46.68       61.42      3.72 o 
   4   6   5        0.95        0.52      1.67 o 
   5   6   5       64.71       82.15      6.36 o 
   6   6   5       60.28       66.84      5.82 o 
   7   6   5        6.93       11.17      4.21 o 
   8   6   5        4.69        6.70      3.25 o 
  -8   7   5       16.18       15.76      1.83 o 
  -7   7   5       10.97        8.32      1.54 o 
  -6   7   5        1.88        2.79      1.24 o 
  -5   7   5       30.23       31.15      1.92 o 
  -4   7   5       11.28       12.86      1.28 o 
  -3   7   5        2.24        0.87      0.81 o 
  -2   7   5      119.99      112.65      2.78 o 
  -1   7   5        0.07       -0.06      0.69 o 
   0   7   5       15.83       11.58      1.07 o 
   1   7   5      155.49      173.60      4.94 o 
   2   7   5      223.24      218.32      7.51 o 
   3   7   5       10.54       12.65      1.97 o 
   4   7   5        5.03        6.70      2.44 o 
   5   7   5        6.36        7.56      2.56 o 
   6   7   5      133.39      152.75     13.22 o 
   7   7   5        8.72       12.83      3.52 o 
   8   7   5        2.68        2.53      3.11 o 
  -8   8   5        0.50        2.69      1.61 o 
  -7   8   5       26.67       27.95      2.43 o 
  -6   8   5       17.71       20.33      1.89 o 
  -5   8   5       62.51       60.40      3.17 o 
  -4   8   5       30.72       27.72      1.97 o 
  -3   8   5       34.99       40.72      1.99 o 
  -2   8   5      134.33      129.28      3.04 o 
  -1   8   5       49.13       52.14      1.95 o 
   0   8   5        0.02        0.47      0.72 o 
   1   8   5       13.29       15.43      1.39 o 
   2   8   5        0.00        4.66      1.61 o 
   3   8   5       69.26       70.24      4.58 o 
   4   8   5       36.06       35.64      3.92 o 
   5   8   5       48.23       36.00      9.39 o 
   6   8   5        7.22        7.56      3.11 o 
   7   8   5       14.30       18.84      3.76 o 
   8   8   5        0.68        0.38      3.06 o 
  -8   9   5        1.33       -0.36      1.61 o 
  -7   9   5        0.00       -0.97      1.38 o 
  -6   9   5       65.17       70.29      3.05 o 
  -5   9   5       97.13      102.73      3.45 o 
  -4   9   5        4.70        3.22      1.19 o 
  -3   9   5       17.62       21.96      1.71 o 
  -2   9   5        1.65        1.89      1.02 o 
  -1   9   5        7.54        7.24      1.10 o 
   0   9   5       11.12       15.24      1.27 o 
   1   9   5       68.49       67.43      2.98 o 
   2   9   5       76.79       72.03      8.05 o 
   3   9   5       39.36       44.08      3.43 o 
   4   9   5       18.18       15.70      3.11 o 
   5   9   5       11.04        8.98      2.94 o 
   6   9   5        7.31        2.14      3.64 o 
   7   9   5        0.21       -1.17      2.56 o 
   8   9   5        0.05       -1.81      2.83 o 
  -8  10   5        0.00       -1.15      1.56 o 
  -7  10   5       48.52       45.36      2.89 o 
  -6  10   5       55.80       51.01      2.68 o 
  -5  10   5       65.31       68.50      3.05 o 
  -4  10   5        1.01        0.12      1.09 o 
  -3  10   5        0.27        0.63      1.05 o 
  -2  10   5       21.39       26.03      1.72 o 
  -1  10   5       39.53       43.35      2.17 o 
   0  10   5        8.73        8.33      1.39 o 
   1  10   5        4.69        3.56      1.56 o 
   2  10   5      143.72      150.97      7.57 o 
   3  10   5        1.53        1.25      2.02 o 
   4  10   5       12.46        9.19      4.21 o 
   5  10   5      111.66      109.97      9.96 o 
   6  10   5       72.71       77.77      9.58 o 
   7  10   5        2.23        4.21      4.21 o 
   8  10   5        9.05        8.43      4.98 o 
  -8  11   5        4.41        4.05      1.81 o 
  -7  11   5        2.22        8.10      1.90 o 
  -6  11   5        4.60        4.80      1.56 o 
  -5  11   5       16.97       15.57      1.68 o 
  -4  11   5        2.06        1.28      1.16 o 
  -3  11   5       49.37       55.79      2.56 o 
  -2  11   5      245.52      252.34      6.05 o 
  -1  11   5      139.51      119.88      4.07 o 
   0  11   5        3.92        1.48      1.36 o 
   1  11   5      117.65      111.28      4.79 o 
   2  11   5       74.20       73.21      6.51 o 
   3  11   5       49.48       47.12      6.90 o 
   4  11   5       30.67       27.56      3.65 o 
   5  11   5        0.01        0.77      3.83 o 
   6  11   5       48.43       46.36      7.66 o 
   7  11   5       16.91       15.32      5.36 o 
  -8  12   5        1.94        3.50      1.82 o 
  -7  12   5        0.02        0.32      1.54 o 
  -6  12   5        9.17       11.38      2.24 o 
  -5  12   5       18.32       14.28      1.94 o 
  -4  12   5       25.13       31.49      2.94 o 
  -3  12   5       43.57       42.84      2.52 o 
  -2  12   5       69.94       82.00      3.57 o 
  -1  12   5        4.31        5.54      1.21 o 
   0  12   5        1.16        0.52      1.35 o 
   1  12   5      226.44      214.39      7.38 o 
   2  12   5      207.66      232.63     14.76 o 
   3  12   5      173.04      149.24     26.83 o 
   4  12   5        1.58        0.61      2.02 o 
   5  12   5        0.55       -4.60      3.06 o 
   6  12   5       27.23       29.11      6.51 o 
   7  12   5        8.17        1.53      4.21 o 
  -7  13   5       23.53       17.30      2.31 o 
  -6  13   5        1.51        3.07      1.54 o 
  -5  13   5       14.38       15.75      1.88 o 
  -4  13   5       28.09       29.53      2.43 o 
  -3  13   5      131.25      124.17      4.02 o 
  -2  13   5      153.26      174.12      4.73 o 
  -1  13   5      149.18      143.95      4.24 o 
   0  13   5       18.41       18.79      2.31 o 
   1  13   5        3.29        3.11      5.17 o 
   2  13   5        0.02        0.92      2.68 o 
   3  13   5        0.35        0.82      2.02 o 
   4  13   5        8.46        3.78      1.97 o 
   5  13   5       32.53       35.63      6.51 o 
   6  13   5        2.01       -1.15      4.21 o 
   7  13   5       33.52       26.82      6.90 o 
  -7  14   5        0.68        0.33      1.64 o 
  -6  14   5       41.66       38.98      2.72 o 
  -5  14   5        0.01        0.76      1.35 o 
  -4  14   5       16.71       20.45      1.95 o 
  -3  14   5       80.23       87.19      3.37 o 
  -2  14   5        5.82        7.34      1.43 o 
  -1  14   5       40.14       48.57      3.76 o 
   0  14   5       11.75        7.71      2.27 o 
   1  14   5      113.18      117.08      6.77 o 
   2  14   5      148.27      152.60      8.12 o 
   3  14   5       25.51       26.52      3.76 o 
   4  14   5       12.54       11.57      2.76 o 
   5  14   5        2.89        5.36      4.60 o 
   6  14   5        3.61        1.92      4.21 o 
   7  14   5       31.55       21.07      6.90 o 
  -7  15   5       59.01       57.11      3.72 o 
  -6  15   5       14.53       15.67      2.02 o 
  -5  15   5       13.80       15.22      3.23 o 
  -4  15   5      101.64      103.47      3.85 o 
  -3  15   5       28.10       28.02      2.23 o 
  -2  15   5      124.07      125.10      3.98 o 
  -1  15   5        5.91        5.64      1.59 o 
   0  15   5       59.62       56.95      5.15 o 
   1  15   5       88.66       99.44      6.21 o 
   2  15   5        3.63        6.51      2.87 o 
   3  15   5       97.02       95.91     10.35 o 
   4  15   5       15.41       12.56      3.22 o 
   5  15   5       33.52       39.84      7.28 o 
   6  15   5       31.83       23.75      6.13 o 
   7  15   5       42.59       40.22      8.04 o 
  -7  16   5        1.82        4.50      1.94 o 
  -6  16   5        6.24        6.72      1.75 o 
  -5  16   5        7.23        6.12      1.68 o 
  -4  16   5       91.57      103.97      5.25 o 
  -3  16   5       41.23       41.82      2.62 o 
  -2  16   5        2.38        2.20      1.63 o 
  -1  16   5        1.73        0.78      1.94 o 
   0  16   5        1.01        0.38      2.30 o 
   1  16   5        8.55       10.81      2.83 o 
   2  16   5        2.63        2.01      2.20 o 
   3  16   5       24.06       31.83      8.24 o 
   4  16   5       29.20       33.01      4.79 o 
   5  16   5       15.98       16.09      5.75 o 
   6  16   5       28.76       48.27      8.04 o 
  -6  17   5       13.50       12.70      2.09 o 
  -5  17   5       26.74       28.24      3.63 o 
  -4  17   5        5.58        9.40      1.78 o 
  -3  17   5       93.73       92.39      4.25 o 
  -2  17   5       58.75       57.12      3.38 o 
  -1  17   5       21.26       28.21      2.80 o 
   0  17   5        8.22        8.92      3.26 o 
   1  17   5       21.64       18.28      3.49 o 
   2  17   5       11.81       11.39      3.11 o 
   3  17   5        0.41        2.82      2.68 o 
   4  17   5       33.46       34.13      4.79 o 
   5  17   5       43.46       39.29      6.70 o 
   6  17   5       21.86       19.92      6.13 o 
  -6  18   5        0.82        1.61      1.61 o 
  -5  18   5       84.43       84.91      3.88 o 
  -4  18   5        9.76       10.25      2.11 o 
  -3  18   5       14.40       16.39      2.64 o 
  -2  18   5        1.89        0.33      1.55 o 
  -1  18   5       16.79       17.43      3.00 o 
   0  18   5        0.59       -1.20      1.84 o 
   1  18   5       19.58       17.22      3.64 o 
   2  18   5        1.38        2.45      2.67 o 
   3  18   5       39.06       42.21      5.94 o 
   4  18   5       46.84       47.23      8.43 o 
   5  18   5       13.39       18.50      3.79 o 
   6  18   5        1.82        8.04      5.36 o 
  -6  19   5       17.79       19.32      2.60 o 
  -5  19   5      103.22      115.89      4.95 o 
  -4  19   5       45.79       47.41      3.43 o 
  -3  19   5       91.84      105.59      5.38 o 
  -2  19   5       46.43       52.93      3.36 o 
  -1  19   5      120.16      116.45      6.44 o 
   0  19   5        7.87        7.28      2.98 o 
   1  19   5       22.41       26.48      4.06 o 
   2  19   5        4.32        3.45      2.71 o 
   3  19   5       32.22       29.35      4.19 o 
   4  19   5       45.92       40.50      4.96 o 
   5  19   5       25.24       23.45      4.23 o 
  -5  20   5       20.59       26.93      2.90 o 
  -4  20   5       43.51       52.50      3.56 o 
  -3  20   5        0.43        2.93      1.76 o 
  -2  20   5       78.62       83.51      4.27 o 
  -1  20   5      154.30      155.96      7.58 o 
   0  20   5       53.81       56.67      5.55 o 
   1  20   5      129.07      147.45     11.30 o 
   2  20   5       13.47       11.88      3.25 o 
   3  20   5        0.96        1.69      4.98 o 
   4  20   5        3.66        2.41      2.76 o 
   5  20   5      147.80      157.70      8.89 o 
  -5  21   5       65.74       77.44      4.41 o 
  -4  21   5       21.78       22.55      2.61 o 
  -3  21   5       27.38       28.16      2.76 o 
  -2  21   5       41.91       40.02      3.98 o 
  -1  21   5       36.76       37.09      4.17 o 
   0  21   5       11.23        9.82      2.94 o 
   1  21   5       52.98       62.73     10.34 o 
   2  21   5       21.25       17.02      3.65 o 
   3  21   5       42.01       39.60      5.36 o 
   4  21   5        3.08        6.64      3.83 o 
   5  21   5       17.07       14.35      3.76 o 
  -4  22   5        0.36        2.16      1.88 o 
  -3  22   5        1.15        1.59      1.85 o 
  -2  22   5       45.24       45.26      7.39 o 
  -1  22   5      141.23      148.78      8.51 o 
   0  22   5        2.12        1.95      2.83 o 
   1  22   5       21.86       21.14      3.92 o 
   2  22   5       22.42       16.97      5.55 o 
   3  22   5        2.76        6.03      3.11 o 
   4  22   5       47.70       49.05     11.68 o 
  -4  23   5       18.05       20.92      3.85 o 
  -3  23   5        7.91        6.82      2.05 o 
  -2  23   5        0.72        3.49      2.56 o 
  -1  23   5       49.70       49.14      4.74 o 
   0  23   5      114.59      117.76      7.45 o 
   1  23   5       13.92       21.28      3.92 o 
   2  23   5        1.36        3.83      2.71 o 
   3  23   5       30.44       25.69      4.19 o 
  -3  24   5        0.85       -1.46      1.65 o 
  -2  24   5        7.88        6.10      2.83 o 
  -1  24   5       22.92       23.77      3.82 o 
   0  24   5        8.08       11.10      2.91 o 
   1  24   5       66.73       61.54      5.96 o 
   2  24   5        7.94        6.28      3.11 o 
   3  24   5        2.57       -0.23      2.67 o 
  -2  25   5        9.90        9.34      2.94 o 
  -1  25   5       13.06       14.23      3.26 o 
   0  25   5       51.29       66.91      5.40 o 
   1  25   5        0.39        0.58      4.79 o 
  -7   0   6        2.20        3.29      2.42 o 
  -6   0   6       41.23       49.51      4.56 o 
  -5   0   6        0.90        0.64      1.57 o 
  -4   0   6       62.44       73.30      4.05 o 
  -3   0   6      233.97      230.22      6.62 o 
  -2   0   6      169.48      176.96      7.12 o 
  -1   0   6       17.67       17.38      2.05 o 
   0   0   6       21.59       19.18      2.03 o 
   1   0   6      358.93      333.19     18.79 o 
   2   0   6     1098.00     1042.91     50.70 o 
   3   0   6      390.75      395.31     22.24 o 
   4   0   6        5.90        5.75      3.83 o 
   5   0   6        7.65        9.19      4.60 o 
   6   0   6        3.81       11.11      4.60 o 
   7   0   6       39.48       40.22      7.28 o 
  -7   1   6       16.65       14.16      1.87 o 
  -6   1   6        4.94        5.44      1.45 o 
  -5   1   6        8.00        7.74      1.33 o 
  -4   1   6        3.39        2.87      1.05 o 
  -3   1   6      136.05      139.63      3.48 o 
  -2   1   6      930.46      861.07     13.13 o 
  -1   1   6       73.12       74.71      2.77 o 
   0   1   6        0.81        0.94      0.86 o 
   1   1   6       14.13       18.38      4.02 o 
   2   1   6      100.19      140.64     14.37 o 
   3   1   6        2.03       10.29      3.11 o 
   4   1   6       17.17       13.61      3.38 o 
   5   1   6        2.29        1.11      2.56 o 
   6   1   6      104.35      122.77      7.72 o 
   7   1   6        0.11        0.85      3.11 o 
  -7   2   6        4.39        5.51      1.53 o 
  -6   2   6       12.91       16.18      1.75 o 
  -5   2   6        0.00       -0.95      1.02 o 
  -4   2   6        5.51        5.53      1.16 o 
  -3   2   6      151.73      146.62      3.89 o 
  -2   2   6      440.11      407.22      7.05 o 
  -1   2   6        7.92        9.46      1.88 o 
   0   2   6        9.61        9.29      1.18 o 
   1   2   6       31.29       26.13      2.72 o 
   2   2   6      819.16      792.20     29.17 o 
   3   2   6      204.36      213.41     10.03 o 
   4   2   6        6.44        6.97      2.83 o 
   5   2   6        2.20        0.79      3.26 o 
   6   2   6       55.69       57.32     12.83 o 
   7   2   6        0.23        4.95      3.11 o 
  -7   3   6        2.70        3.78      1.52 o 
  -6   3   6        4.01        3.48      1.35 o 
  -5   3   6       41.20       48.44      2.26 o 
  -4   3   6        0.91       -0.47      0.96 o 
  -3   3   6      290.72      271.17      5.68 o 
  -2   3   6       49.92       44.30      2.58 o 
  -1   3   6       20.14       13.70      1.61 o 
   0   3   6        0.00       -0.92      0.76 o 
   1   3   6      120.98      111.37      5.03 o 
   2   3   6        0.06       10.09      2.83 o 
   3   3   6       12.82       15.24      3.38 o 
   4   3   6       15.38       14.09      3.22 o 
   5   3   6       56.67       66.15      5.96 o 
   6   3   6       12.01       16.68      3.65 o 
   7   3   6       51.08       54.37      5.82 o 
  -7   4   6        0.77        0.01      1.41 o 
  -6   4   6       49.09       53.90      2.64 o 
  -5   4   6       15.85       15.07      1.47 o 
  -4   4   6        1.93        1.58      0.99 o 
  -3   4   6       78.52       88.00      2.99 o 
  -2   4   6        6.62        5.65      1.21 o 
  -1   4   6       61.80       72.88      2.78 o 
   0   4   6        1.54        2.47      1.02 o 
   1   4   6       38.95       47.46      4.60 o 
   2   4   6      100.81       49.81      6.13 o 
   3   4   6       89.27      109.40      6.50 o 
   4   4   6        0.88        1.53      2.39 o 
   5   4   6       36.10       44.96      5.01 o 
   6   4   6        0.08        1.85      4.98 o 
   7   4   6       11.43       10.53      3.52 o 
  -7   5   6       30.18       30.90      2.28 o 
  -6   5   6       32.51       38.86      2.29 o 
  -5   5   6        4.62        4.92      1.34 o 
  -4   5   6        9.31        6.14      1.47 o 
  -3   5   6        7.06        5.86      1.16 o 
  -2   5   6      241.61      247.76      5.83 o 
  -1   5   6       16.35       14.67      1.44 o 
   0   5   6        4.24        1.10      1.59 o 
   1   5   6       26.34       24.63      2.70 o 
   2   5   6       63.41       62.18      5.28 o 
   3   5   6       60.49       60.15      7.66 o 
   4   5   6        0.12        4.03      3.45 o 
   5   5   6       21.39       25.16      6.32 o 
   6   5   6       97.71       96.55      7.45 o 
   7   5   6        0.95       -0.38      2.98 o 
  -7   6   6       36.39       34.61      3.29 o 
  -6   6   6       34.52       38.46      2.48 o 
  -5   6   6       14.39       16.85      1.73 o 
  -4   6   6       10.49       10.38      1.41 o 
  -3   6   6       30.30       40.48      1.98 o 
  -2   6   6       35.24       38.26      1.92 o 
  -1   6   6       43.28       50.69      2.33 o 
   0   6   6        0.56        2.62      1.37 o 
   1   6   6        1.31        3.45      1.77 o 
   2   6   6       49.60       56.02      5.01 o 
   3   6   6        0.57       -0.57      2.17 o 
   4   6   6        0.69        0.13      1.71 o 
   5   6   6        1.84        0.19      2.44 o 
   6   6   6        7.94        3.45      4.21 o 
   7   6   6       47.77       44.21      5.40 o 
  -7   7   6       30.40       31.13      2.63 o 
  -6   7   6        1.29       -0.87      1.23 o 
  -5   7   6        8.73       10.27      1.63 o 
  -4   7   6        0.49       -0.92      1.13 o 
  -3   7   6       72.21       74.74      2.96 o 
  -2   7   6       78.31       84.66      3.00 o 
  -1   7   6       11.62       11.26      1.34 o 
   0   7   6        4.38        3.81      1.69 o 
   1   7   6       16.88       25.28      4.98 o 
   2   7   6        6.66        6.28      4.79 o 
   3   7   6        6.55        2.52      2.56 o 
   4   7   6        1.63        3.45      2.71 o 
   5   7   6       50.51       49.42      7.66 o 
   6   7   6       10.64       12.05      3.65 o 
   7   7   6       21.12       21.25      4.19 o 
  -7   8   6       19.15       17.90      2.19 o 
  -6   8   6        2.73        3.27      1.77 o 
  -5   8   6       42.53       47.72      3.73 o 
  -4   8   6        1.56        2.75      1.26 o 
  -3   8   6        2.45        1.37      1.15 o 
  -2   8   6       14.78       15.82      1.55 o 
  -1   8   6       26.35       29.96      2.24 o 
   0   8   6        2.47        2.86      2.75 o 
   1   8   6        0.16        0.45      1.56 o 
   2   8   6        6.27        2.63      2.12 o 
   3   8   6       23.60       22.22      5.36 o 
   4   8   6        1.64        4.21      3.83 o 
   5   8   6        1.97        5.75      4.21 o 
   6   8   6        2.85        9.96      4.98 o 
   7   8   6        0.99        3.45      4.60 o 
  -7   9   6       17.27       13.47      2.07 o 
  -6   9   6       11.45       13.36      1.79 o 
  -5   9   6        0.00       -1.27      1.74 o 
  -4   9   6        0.14        0.94      1.23 o 
  -3   9   6       14.84       16.14      1.65 o 
  -2   9   6       49.23       58.71      2.93 o 
  -1   9   6       43.25       44.50      3.22 o 
   0   9   6       10.79        7.94      1.85 o 
   1   9   6       24.05       28.04      3.76 o 
   2   9   6        3.42        3.64      2.17 o 
   3   9   6        0.83       -1.53      3.06 o 
   4   9   6        0.34        6.90      4.21 o 
   5   9   6        2.42        5.36      4.21 o 
   6   9   6       60.12       61.30      9.19 o 
  -7  10   6        3.01        2.60      1.63 o 
  -6  10   6       50.69       53.11      2.85 o 
  -5  10   6        2.30        2.55      1.50 o 
  -4  10   6       22.49       27.07      2.07 o 
  -3  10   6       10.26       11.93      1.55 o 
  -2  10   6        3.75        2.55      1.33 o 
  -1  10   6       62.01       66.44      3.59 o 
   0  10   6        3.28        0.34      1.52 o 
   1  10   6        0.18        1.37      1.84 o 
   2  10   6       44.38       50.95      7.28 o 
   3  10   6        0.04        0.00      3.45 o 
   4  10   6        0.32       -1.53      3.06 o 
   5  10   6        8.11        6.90      4.21 o 
   6  10   6       13.49        3.06      4.60 o 
  -6  11   6       23.01       21.07      2.04 o 
  -5  11   6        0.49        0.45      1.31 o 
  -4  11   6        0.86        1.68      1.17 o 
  -3  11   6       68.51       69.80      3.03 o 
  -2  11   6        2.67        1.34      0.98 o 
  -1  11   6        4.36        1.92      1.17 o 
   0  11   6        6.22       10.47      2.12 o 
   1  11   6       14.44       14.17      2.98 o 
   2  11   6        3.57       -1.59      1.62 o 
   3  11   6       14.61       18.39      5.36 o 
   4  11   6        0.43        3.45      4.21 o 
   5  11   6       17.43       16.47      5.75 o 
   6  11   6        0.19       -2.68      3.83 o 
  -6  12   6        0.70        0.50      1.52 o 
  -5  12   6        0.03       -1.00      1.37 o 
  -4  12   6        0.50        3.45      1.44 o 
  -3  12   6        9.00        6.36      1.56 o 
  -2  12   6        6.82        4.07      1.34 o 
  -1  12   6        3.00        5.61      1.55 o 
   0  12   6        7.18        9.05      2.03 o 
   1  12   6        7.68        3.00      3.64 o 
   2  12   6        6.35        9.47      2.83 o 
   3  12   6       40.52       37.92      4.41 o 
   4  12   6        1.21       -2.30      3.45 o 
   5  12   6        0.47       -1.53      3.83 o 
   6  12   6        3.23       -3.06      4.60 o 
  -6  13   6        9.59       11.81      2.04 o 
  -5  13   6        4.31        6.65      1.79 o 
  -4  13   6        4.90        6.82      1.55 o 
  -3  13   6        3.28        4.77      1.55 o 
  -2  13   6        3.19        1.38      1.30 o 
  -1  13   6        8.82        8.48      2.49 o 
   0  13   6        8.32        4.29      3.05 o 
   1  13   6       36.55       31.30      5.36 o 
   2  13   6       19.30       18.74      3.31 o 
   3  13   6        0.01        1.04      1.42 o 
   4  13   6       20.13       31.03      6.51 o 
   5  13   6       10.16        7.28      4.98 o 
   6  13   6        4.32       -3.06      4.60 o 
  -6  14   6        0.04        1.48      1.70 o 
  -5  14   6       44.79       55.19      3.28 o 
  -4  14   6        0.03       -0.05      1.45 o 
  -3  14   6        3.81        6.60      1.59 o 
  -2  14   6        1.42        1.23      1.27 o 
  -1  14   6       43.84       42.68      2.91 o 
   0  14   6        4.20        0.20      1.67 o 
   1  14   6        0.00       -1.92      2.87 o 
   2  14   6       49.87       48.95      5.01 o 
   3  14   6        5.40        8.15      2.94 o 
   4  14   6       42.01       39.84      7.66 o 
   5  14   6       23.24       24.13      6.51 o 
  -5  15   6        0.32        1.35      1.55 o 
  -4  15   6       35.54       39.21      2.76 o 
  -3  15   6      105.76      114.23      4.13 o 
  -2  15   6        2.21        3.09      1.54 o 
  -1  15   6        7.52        9.32      2.18 o 
   0  15   6       32.33       42.76      3.65 o 
   1  15   6        0.63        0.17      2.39 o 
   2  15   6       10.94       14.18      4.41 o 
   3  15   6       40.25       40.77      4.96 o 
   4  15   6        8.32        1.92      4.60 o 
   5  15   6        0.12        7.66      4.98 o 
  -5  16   6        1.62        0.71      1.59 o 
  -4  16   6       27.17       26.42      2.54 o 
  -3  16   6        1.99        3.40      1.57 o 
  -2  16   6        1.99       -1.13      1.66 o 
  -1  16   6       38.98       40.80      3.82 o 
   0  16   6       22.16       17.20      2.76 o 
   1  16   6       43.56       41.05      4.88 o 
   2  16   6       22.44       22.49      3.76 o 
   3  16   6       92.27      119.41      7.45 o 
   4  16   6        0.58        0.00      4.98 o 
   5  16   6       14.19       19.15      6.51 o 
  -5  17   6       34.83       37.72      2.85 o 
  -4  17   6       22.68       25.20      2.36 o 
  -3  17   6        1.57        3.44      2.26 o 
  -2  17   6        4.90        1.46      1.98 o 
  -1  17   6        2.13        5.17      2.03 o 
   0  17   6       12.82       15.39      2.90 o 
   1  17   6        2.57        2.58      2.56 o 
   2  17   6        0.00        0.50      2.56 o 
   3  17   6        2.03        0.92      4.02 o 
   4  17   6        0.01       -0.77      4.60 o 
  -4  18   6       21.07       21.47      2.68 o 
  -3  18   6       86.19       91.24      4.58 o 
  -2  18   6       35.40       30.68      3.25 o 
  -1  18   6        3.18        4.37      2.99 o 
   0  18   6        2.77        2.62      2.06 o 
   1  18   6       40.38       41.54      5.01 o 
   2  18   6       25.29       23.11      4.98 o 
   3  18   6       52.46       54.48      5.94 o 
   4  18   6        0.03       -0.77      4.98 o 
  -4  19   6       18.71       26.66      4.28 o 
  -3  19   6        2.35        5.49      2.12 o 
  -2  19   6        4.89        5.38      2.20 o 
  -1  19   6       22.55       21.28      4.26 o 
   0  19   6        0.00        2.10      2.08 o 
   1  19   6        4.43       -0.40      2.56 o 
   2  19   6        0.01        1.24      2.67 o 
   3  19   6        0.39        2.11      2.71 o 
   4  19   6        6.67        5.44      3.83 o 
  -3  20   6       49.48       48.55      4.08 o 
  -2  20   6       13.33       14.95      2.61 o 
  -1  20   6        3.97        5.40      2.23 o 
   0  20   6       26.11       27.15      3.30 o 
   1  20   6       35.64       33.11      4.73 o 
   2  20   6       29.07       26.60      8.04 o 
   3  20   6        8.05        5.50      3.11 o 
  -2  21   6        0.69        0.63      2.14 o 
  -1  21   6       19.83       20.76      3.28 o 
   0  21   6        0.77        2.64      2.25 o 
   1  21   6       19.68       22.16      4.19 o 
   2  21   6        1.03       -1.15      3.45 o 
  -1  22   6        8.03        7.54      2.36 o 
   0  22   6       60.49       69.63      5.06 o 
   1  22   6        3.54       -1.61      5.17 o 
  -6   1   7       80.02       94.68      4.27 o 
  -5   1   7       10.62       13.56      1.66 o 
  -4   1   7       11.79       14.14      1.55 o 
  -3   1   7        0.04       -0.03      1.10 o 
  -2   1   7        3.21        4.86      1.19 o 
  -1   1   7        4.20        1.27      1.11 o 
   0   1   7        0.77       -0.90      2.30 o 
   1   1   7       13.68       15.70      4.41 o 
   2   1   7        3.90        6.26      2.83 o 
   3   1   7       52.07       55.65      7.47 o 
   4   1   7       21.62       22.61      4.19 o 
   5   1   7        0.24        1.70      3.11 o 
   6   1   7        0.03        0.38      3.06 o 
  -6   2   7       22.88       28.60      2.21 o 
  -5   2   7        6.27        6.78      1.43 o 
  -4   2   7       36.88       36.51      2.07 o 
  -3   2   7        2.89        2.96      1.17 o 
  -2   2   7        3.14        2.37      1.12 o 
  -1   2   7        3.47        1.08      1.29 o 
   0   2   7        6.96        7.64      2.38 o 
   1   2   7       29.01       31.80      4.06 o 
   2   2   7        0.88        3.53      2.56 o 
   3   2   7        2.50        6.18      3.26 o 
   4   2   7       32.62       39.08      5.01 o 
   5   2   7        6.13        1.22      3.11 o 
   6   2   7        2.99        3.17      3.38 o 
  -6   3   7       23.29       28.81      2.20 o 
  -5   3   7       35.28       46.91      2.58 o 
  -4   3   7       10.19        9.49      1.42 o 
  -3   3   7       27.85       30.77      1.89 o 
  -2   3   7        2.01        1.66      1.11 o 
  -1   3   7        1.67        3.84      1.54 o 
   0   3   7        0.76        1.35      2.29 o 
   1   3   7        3.72        6.75      2.56 o 
   2   3   7       26.10       32.02      4.19 o 
   3   3   7        0.17       -0.30      2.56 o 
   4   3   7        0.08        1.26      2.83 o 
   5   3   7        0.00        2.87      2.98 o 
  -6   4   7       58.85       68.71      3.29 o 
  -5   4   7       47.11       53.66      2.73 o 
  -4   4   7       17.65       17.66      1.57 o 
  -3   4   7        3.69        4.66      1.04 o 
  -2   4   7       17.07       18.14      1.52 o 
  -1   4   7        8.72        6.16      1.58 o 
   0   4   7        1.86        1.05      1.52 o 
   1   4   7       11.33       11.88      4.21 o 
   2   4   7       15.59       14.00      6.51 o 
   3   4   7        0.33        0.38      2.71 o 
   4   4   7        7.86       14.66      4.98 o 
   5   4   7       30.89       32.63      4.73 o 
  -6   5   7       41.25       43.90      2.76 o 
  -5   5   7       22.11       30.38      2.34 o 
  -4   5   7        7.65        7.98      1.57 o 
  -3   5   7        0.21       -1.66      1.11 o 
  -2   5   7        0.07        0.85      1.20 o 
  -1   5   7        7.43        7.26      1.86 o 
   0   5   7        2.25        0.68      1.40 o 
   1   5   7       15.09       13.02      4.60 o 
   2   5   7       19.17       24.90      5.75 o 
   3   5   7        4.71        0.13      2.49 o 
   4   5   7        0.00        0.67      2.83 o 
   5   5   7        0.11        2.30      2.98 o 
  -6   6   7        0.12        0.65      1.54 o 
  -5   6   7       17.17       15.43      1.87 o 
  -4   6   7        3.18        0.72      1.27 o 
  -3   6   7        6.42        4.65      1.40 o 
  -2   6   7       31.72       36.60      2.97 o 
  -1   6   7       12.73       10.47      2.19 o 
   0   6   7       18.03       17.08      3.22 o 
   1   6   7       24.04       23.75      5.75 o 
   2   6   7        9.63       13.41      4.60 o 
   3   6   7        0.01       -2.30      3.06 o 
   4   6   7       11.88       19.15      5.75 o 
   5   6   7       40.09       47.50      7.66 o 
  -5   7   7       12.45       11.85      1.83 o 
  -4   7   7        0.04        1.01      1.33 o 
  -3   7   7        0.85       -0.58      1.28 o 
  -2   7   7        7.39        5.19      1.40 o 
  -1   7   7        8.23        4.01      1.94 o 
   0   7   7        0.00        0.38      2.17 o 
   1   7   7        8.35        8.81      4.21 o 
   2   7   7       20.83       21.45      5.36 o 
   3   7   7        7.45        0.38      3.83 o 
   4   7   7        6.66        9.19      4.98 o 
   5   7   7        0.66        4.60      4.21 o 
  -5   8   7        0.00       -0.40      1.37 o 
  -4   8   7        0.32        0.32      1.28 o 
  -3   8   7       28.44       30.98      2.26 o 
  -2   8   7        2.24        0.71      1.37 o 
  -1   8   7       24.49       21.48      3.65 o 
   0   8   7        1.36        3.97      2.56 o 
   1   8   7       30.31       31.03      6.13 o 
   2   8   7        1.36        4.60      4.21 o 
   3   8   7       13.85       10.73      4.98 o 
   4   8   7        6.23        5.75      4.21 o 
   5   8   7        0.07       -4.60      3.83 o 
  -5   9   7        0.25        1.72      1.42 o 
  -4   9   7        3.33        4.97      1.46 o 
  -3   9   7        0.00        0.90      1.27 o 
  -2   9   7        3.77        5.44      1.68 o 
  -1   9   7        1.01        2.03      1.30 o 
   0   9   7        0.64       -0.59      3.06 o 
   1   9   7        9.08        1.53      4.02 o 
   2   9   7       10.73       13.41      4.98 o 
   3   9   7        0.61       -1.15      3.83 o 
   4   9   7        0.25       -0.38      3.45 o 
   5   9   7        2.76        1.92      4.60 o 
  -5  10   7       13.66       11.39      1.82 o 
  -4  10   7       10.42       11.63      1.77 o 
  -3  10   7       13.56       13.93      1.75 o 
  -2  10   7       22.72       16.44      2.38 o 
  -1  10   7        7.65        4.82      1.66 o 
   0  10   7       26.74       30.71      4.19 o 
   1  10   7       14.14       12.86      3.11 o 
   2  10   7       21.17       16.09      5.36 o 
   3  10   7       12.64       14.94      5.36 o 
   4  10   7        7.21        6.51      4.60 o 
  -5  11   7        5.45        7.75      1.85 o 
  -4  11   7        0.64       -0.78      1.35 o 
  -3  11   7        0.00        5.70      1.47 o 
  -2  11   7        0.29        1.68      1.60 o 
  -1  11   7        1.84        1.08      1.85 o 
   0  11   7        7.00       11.04      3.11 o 
   1  11   7        0.37        2.68      2.44 o 
   2  11   7       11.09       10.73      4.60 o 
   3  11   7        7.41        4.60      4.21 o 
   4  11   7        8.79        6.51      4.98 o 
  -4  12   7        0.56        0.71      1.48 o 
  -3  12   7       45.49       52.42      3.15 o 
  -2  12   7       62.57       73.44      3.89 o 
  -1  12   7       21.72       20.19      2.64 o 
   0  12   7        0.05        0.17      2.39 o 
   1  12   7       15.85       11.30      3.22 o 
   2  12   7       64.83       72.79      9.19 o 
   3  12   7       30.72       36.39      7.28 o 
   4  12   7        0.28       -2.68      3.83 o 
  -4  13   7        3.04        6.00      1.80 o 
  -3  13   7        9.71       13.47      2.27 o 
  -2  13   7        1.25        0.99      1.61 o 
  -1  13   7        4.39        5.10      2.03 o 
   0  13   7        0.00        5.47      2.76 o 
   1  13   7       14.54       11.11      3.11 o 
   2  13   7        0.22        5.36      4.60 o 
   3  13   7        0.24        5.75      4.60 o 
   4  13   7        0.03       -4.21      4.21 o 
  -4  14   7        1.89        1.86      1.55 o 
  -3  14   7       28.44       27.81      2.75 o 
  -2  14   7        0.11        0.98      2.09 o 
  -1  14   7        0.84        0.91      1.85 o 
   0  14   7        2.78        5.18      2.83 o 
   1  14   7        0.01       -1.53      2.44 o 
   2  14   7        1.93        2.30      4.21 o 
   3  14   7       20.81       22.60      5.75 o 
  -3  15   7       26.43       29.87      2.79 o 
  -2  15   7       15.56       15.71      2.25 o 
  -1  15   7        4.07        5.40      2.25 o 
   0  15   7        5.81        8.67      3.22 o 
   1  15   7       13.71       24.99      5.36 o 
   2  15   7       38.91       48.61      5.51 o 
   3  15   7        4.85       -0.77      4.21 o 
  -3  16   7        2.84        1.44      1.83 o 
  -2  16   7       13.19       17.88      2.86 o 
  -1  16   7        1.05        1.32      1.98 o 
   0  16   7        0.00       -0.20      2.56 o 
   1  16   7        0.71        1.15      4.21 o 
   2  16   7       12.73       19.39      5.55 o 
  -2  17   7       33.40       36.93      3.54 o 
  -1  17   7       18.07       20.59      3.00 o 
   0  17   7        0.04        1.68      2.83 o 
   1  17   7        4.35        6.32      4.02 o 
  -3   0   8       41.22       46.16      3.47 o 
  -2   0   8       26.16       19.30      3.62 o 
  -1   0   8        7.46        5.39      3.25 o 
   0   0   8        1.60        1.92      3.83 o 
   1   0   8       23.36       19.92      5.36 o 
   2   0   8       67.38       65.13      8.81 o 
   3   0   8      122.62      150.58     12.64 o 
  -3   1   8      101.10      111.57      4.07 o 
  -2   1   8       16.17       13.28      2.23 o 
  -1   1   8        1.61       -0.15      2.20 o 
   0   1   8        3.51        0.83      2.56 o 
   1   1   8        8.73        5.55      2.98 o 
   2   1   8        1.37        9.93      3.49 o 
   3   1   8        0.34        8.87      3.65 o 
  -3   2   8       76.16       94.89      4.18 o 
  -2   2   8       23.47       19.39      2.42 o 
  -1   2   8        4.88        7.14      2.46 o 
   0   2   8        0.01       -2.68      2.44 o 
   1   2   8        0.00       -0.44      2.83 o 
   2   2   8       62.23       55.15      5.82 o 
   3   2   8      161.62      177.01     15.90 o 
  -3   3   8       42.40       45.89      2.93 o 
  -2   3   8       56.42       56.42      4.41 o 
  -1   3   8        6.01        7.96      3.59 o 
   0   3   8        3.62        5.36      4.21 o 
   1   3   8        0.05       -4.60      3.06 o 
   2   3   8       28.82       37.54      7.28 o 
   3   3   8        1.86       12.26      5.36 o 
  -3   4   8       29.71       29.06      2.28 o 
  -2   4   8        1.93        1.81      2.76 o 
  -1   4   8        1.74        1.18      3.12 o 
   0   4   8        0.66        3.45      3.83 o 
   1   4   8        4.36        8.43      4.21 o 
   2   4   8        5.65        8.04      4.98 o 
   3   4   8       26.05       31.03      6.90 o 
  -3   5   8       10.66       10.80      1.96 o 
  -2   5   8        0.56       -1.94      2.04 o 
  -1   5   8       16.60       16.83      3.62 o 
   0   5   8        2.60       -4.60      3.06 o 
   1   5   8        5.43        0.38      3.83 o 
   2   5   8        0.92       -0.38      4.21 o 
  -3   6   8        0.28       -1.17      1.86 o 
  -2   6   8        2.40        2.75      2.31 o 
  -1   6   8        1.32        0.19      2.12 o 
   0   6   8        0.00       -1.53      3.06 o 
   1   6   8        0.01       -4.60      3.45 o 
   2   6   8        5.67        2.30      4.60 o 
  -2   7   8       27.62       32.77      3.75 o 
  -1   7   8       21.45       17.23      3.43 o 
   0   7   8        1.33       -0.38      3.45 o 
   1   7   8        3.39        3.06      4.21 o 
   2   7   8        9.60        2.68      4.60 o 
  -2   8   8        4.51        2.86      2.60 o 
  -1   8   8        2.75        1.36      2.39 o 
   0   8   8       11.53       14.94      5.36 o 
   1   8   8        4.11        0.77      3.83 o 
   2   8   8        0.18        1.15      4.21 o 
  -2   9   8        2.92        3.26      2.62 o 
  -1   9   8        8.86       13.83      3.17 o 
   0   9   8        4.00        8.04      4.60 o 
   1   9   8        0.02        1.92      3.83 o 
  -1  10   8        0.70       -0.43      2.11 o 
   0  10   8        0.05       -4.21      3.45 o 
                                                 
